# Supplementary material for: Functional Characterization of the N-Terminal Disordered Region of the piggyBac Transposase
Source: Int J Mol Sci. 2022 Sep 7;23(18):10317. doi: 10.3390/ijms231810317 (PMC9499001; doi:10.3390/ijms231810317)
Supplement: Supplementary file 1 [file ijms-23-10317-s001.zip]

Archive with 4 entries (4 files):
- Suppl_Figure S1.tif
- Suppl_Figure S2.tif
- Table_S1.xlsx
- Table_S2.xlsx
