# Supplementary material for: Functional Characterization of the N-Terminal Disordered Region of the piggyBac Transposase
Source: Int J Mol Sci. 2022 Sep 7;23(18):10317. doi: 10.3390/ijms231810317 (PMC9499001; doi:10.3390/ijms231810317)
Supplement: Supplementary file 1 [file ijms-23-10317-s001.zip › Table_S1.xlsx]

## Sheet: piggybac_1
id piggybac_1	protein name	species	class	order	length	median	mean	percent	nof disordered	mean SCAN	percent SCAN	nof disordered SCAN	length SCAN	begin SCAN	end SCAN	mean DDE_Tpn	percent DDE_Tpn	nof disordered DDE_Tpn	length DDE_Tpn	begin DDE_Tpn	end DDE_Tpn	mean 100 before	percent 100 before	nof disordered 100 before	length 100 before	mean between	percent between	nof disordered between	length between	mean N-term	percent N-term	nof disordered N-term	length N-term	mean C-term	percent C-term	nof disordered C-term	length C-term
>A0A061IE98	PiggyBac transposable element derived 1 isoform a	Cricetulus griseus (Chinese hamster) (Cricetulus barabensis griseus)	Mammalia	Rodentia	389	0.1349	0.2203	14.653	57	-	-	-	-	-	-	0.1265	0.6734	2	297	93	389	0.5229	59.7826	55	92	-	-	-	-	0.5229	59.7826	55	92	-	-	-	-
>A0A096NLK7	SCAN box domain-containing protein	Papio anubis (Olive baboon)	Mammalia	Primates	809	0.2817	0.3147	22.4969	182	0.3533	13.3333	12	90	40	129	0.1333	0	0	358	418	775	0.4094	21	21	100	0.5341	54.1667	156	288	0.4663	35.8974	14	39	0.0896	0	0	34
>A0A0D9R6N2	Uncharacterized protein	Chlorocebus sabaeus (Green monkey) (Cercopithecus sabaeus)	Mammalia	Primates	808	0.2783	0.314	23.3911	189	0.3264	13.3333	12	90	40	129	0.1338	0	0	357	418	774	0.4021	21	21	100	0.5263	52.7778	152	288	0.5586	64.1026	25	39	0.0942	0	0	34
>A0A1S3APD2	LOW QUALITY PROTEIN: piggyBac transposable element-derived protein 1	Erinaceus europaeus (Western European hedgehog)	Mammalia	Eulipotyphla (hedgehogs, shrews, moles and others)	516	0.1928	0.2528	14.5349	75	0.3034	7.4074	4	54	1	54	0.141	2.349	7	298	213	510	0.3921	22	22	100	0.4524	40.5063	64	158	-	-	-	-	0.0961	0	0	6
>A0A1S3GCY9	piggyBac transposable element-derived protein 1	Dipodomys ordii (Ord's kangaroo rat)	Mammalia	Rodentia	786	0.2208	0.2839	19.5929	154	0.2247	4.4444	4	90	40	129	0.1177	0	0	357	396	752	0.4035	22	22	100	0.5366	53.3835	142	266	0.4302	20.5128	8	39	0.0405	0	0	34
>A0A2I2UEW8	SCAN box domain-containing protein	Felis catus (Cat) (Felis silvestris catus)	Mammalia	Carnivora	730	0.2164	0.2839	20.137	147	0.3317	20	18	90	40	129	0.1248	0	0	356	341	696	0.4708	33	33	100	0.526	52.1327	110	211	0.4945	48.7179	19	39	0.0781	0	0	34
>A0A2I3FV84	Uncharacterized protein	Nomascus leucogenys (Northern white-cheeked gibbon) (Hylobates leucogenys)	Mammalia	Primates	756	0.2884	0.3192	23.1481	175	0.3105	10	9	90	40	129	0.1319	0	0	312	418	729	0.3997	20	20	100	0.5103	49.6528	143	288	0.556	58.9744	23	39	0.1332	0	0	27
>A0A2K5DIN4	SCAN box domain-containing protein	Aotus nancymaae (Ma's night monkey)	Mammalia	Primates	809	0.268	0.3072	23.9802	194	0.3425	12.3596	11	89	40	128	0.1185	0	0	358	418	775	0.41	21	21	100	0.5124	51.5571	149	289	0.6532	87.1795	34	39	0.0604	0	0	34
>A0A2K5HRL2	Uncharacterized protein	Colobus angolensis palliatus (Peters' Angolan colobus)	Mammalia	Primates	805	0.2541	0.2921	18.882	152	0.2944	11.1111	10	90	40	129	0.1343	0	0	358	414	771	0.392	19	19	100	0.4838	43.3099	123	284	0.5161	48.7179	19	39	0.0897	0	0	34
>A0A2K5M4R2	SCAN box domain-containing protein	Cercocebus atys (Sooty mangabey) (Cercocebus torquatus atys)	Mammalia	Primates	809	0.2715	0.3076	22.0025	178	0.3467	13.3333	12	90	40	129	0.1321	0	0	358	418	775	0.3802	20	20	100	0.5182	52.7778	152	288	0.463	35.8974	14	39	0.0896	0	0	34
>A0A2K5RP88	Uncharacterized protein	Cebus capucinus imitator (Panamanian white-faced capuchin)	Mammalia	Primates	808	0.2817	0.3084	22.401	181	0.342	13.3333	12	90	40	129	0.1349	0	0	357	418	774	0.4278	23	23	100	0.5054	49.6528	143	288	0.5714	66.6667	26	39	0.072	0	0	34
>A0A2K5W0M4	SCAN box domain-containing protein	Macaca fascicularis (Crab-eating macaque) (Cynomolgus monkey)	Mammalia	Primates	809	0.2609	0.3072	22.9913	186	0.3099	13.3333	12	90	40	129	0.1309	0	0	358	418	775	0.4045	21	21	100	0.5219	52.7778	152	288	0.5238	56.4103	22	39	0.0896	0	0	34
>A0A2K5ZXH9	SCAN box domain-containing protein	Mandrillus leucophaeus (Drill) (Papio leucophaeus)	Mammalia	Primates	809	0.2783	0.3084	21.8789	177	0.3416	13.3333	12	90	40	129	0.1292	0	0	358	418	775	0.4045	21	21	100	0.5266	53.125	153	288	0.4554	30.7692	12	39	0.0896	0	0	34
>A0A2K6C2U9	SCAN box domain-containing protein	Macaca nemestrina (Pig-tailed macaque)	Mammalia	Primates	809	0.2645	0.3101	22.9913	186	0.3099	13.3333	12	90	40	129	0.1354	0	0	358	418	775	0.4116	21	21	100	0.5244	52.7778	152	288	0.5238	56.4103	22	39	0.0896	0	0	34
>A0A2K6EIR2	SCAN box domain-containing protein	Propithecus coquereli (Coquerel's sifaka) (Propithecus verreauxi coquereli)	Mammalia	Primates	807	0.2364	0.3028	24.1636	195	0.2299	8.8889	8	90	40	129	0.1144	0	0	357	417	773	0.4654	30	30	100	0.5639	59.5819	171	287	0.4777	41.0256	16	39	0.0691	0	0	34
>A0A2K6K942	Uncharacterized protein	Rhinopithecus bieti (Black snub-nosed monkey) (Pygathrix bieti)	Mammalia	Primates	809	0.2645	0.3012	20.89	169	0.2999	8.8889	8	90	40	129	0.1324	0	0	358	418	775	0.4001	20	20	100	0.5077	48.9583	141	288	0.5147	51.2821	20	39	0.0887	0	0	34
>A0A2K6RGB3	Uncharacterized protein	Rhinopithecus roxellana (Golden snub-nosed monkey) (Pygathrix roxellana)	Mammalia	Primates	809	0.2609	0.3002	21.0136	170	0.3047	8.8889	8	90	40	129	0.132	0	0	358	418	775	0.4001	20	20	100	0.5033	48.9583	141	288	0.5185	53.8462	21	39	0.0874	0	0	34
>A0A2K6RYP3	PiggyBac transposable element derived 1	Saimiri boliviensis boliviensis (Bolivian squirrel monkey)	Mammalia	Primates	808	0.2715	0.2963	21.0396	170	0.3259	13.3333	12	90	40	129	0.1286	0	0	357	418	774	0.4137	23	23	100	0.4858	46.875	135	288	0.5615	58.9744	23	39	0.0699	0	0	34
>A0A2R9BPD9	SCAN box domain-containing protein	Pan paniscus (Pygmy chimpanzee) (Bonobo)	Mammalia	Primates	809	0.268	0.3146	24.3511	197	0.3139	13.3333	12	90	40	129	0.1334	0.5587	2	358	418	775	0.4285	23	23	100	0.5394	56.9444	164	288	0.5147	48.7179	19	39	0.0917	0	0	34
>A0A2U3X3J0	piggyBac transposable element-derived protein 1	Odobenus rosmarus divergens (Pacific walrus)	Mammalia	Carnivora	762	0.2292	0.2876	23.4908	179	0.3373	21.3483	19	89	40	128	0.1116	0	0	357	372	728	0.4239	36	36	100	0.5141	54.7325	133	243	0.5787	69.2308	27	39	0.0523	0	0	34
>A0A2U4C4N7	piggyBac transposable element-derived protein 1	Tursiops truncatus (Atlantic bottle-nosed dolphin) (Delphinus truncatus)	Mammalia	Artiodactyla	808	0.2698	0.3464	30.198	244	0.3149	15.5556	14	90	40	129	0.1219	0	0	357	418	774	0.5024	36	36	100	0.6233	70.4861	203	288	0.6374	69.2308	27	39	0.1069	0	0	34
>A0A2Y9EPJ5	piggyBac transposable element-derived protein 1 isoform X1	Physeter macrocephalus (Sperm whale) (Physeter catodon)	Mammalia	Artiodactyla	808	0.268	0.3265	25.8663	209	0.2811	8.8889	8	90	40	129	0.1248	0	0	357	418	774	0.4956	34	34	100	0.5879	61.8056	178	288	0.5402	58.9744	23	39	0.1069	0	0	34
>A0A2Y9HSR0	piggyBac transposable element-derived protein 1	Neomonachus schauinslandi (Hawaiian monk seal) (Monachus schauinslandi)	Mammalia	Carnivora	734	0.2094	0.2731	22.2071	163	0.3516	28.8889	26	90	40	129	0.1116	0	0	357	344	700	0.4369	37	37	100	0.5072	54.6729	117	214	0.4613	51.2821	20	39	0.0708	0	0	34
>A0A2Y9LM22	piggyBac transposable element-derived protein 1 isoform X1	Enhydra lutris kenyoni	Mammalia	Carnivora	775	0.2436	0.2991	21.4194	166	0.3252	17.7778	16	90	40	129	0.1207	0	0	357	385	741	0.3964	27	27	100	0.5262	47.8431	122	255	0.5379	71.7949	28	39	0.1272	0	0	34
>A0A2Y9M6Q7	piggyBac transposable element-derived protein 1	Delphinapterus leucas (Beluga whale)	Mammalia	Artiodactyla	808	0.2749	0.3495	29.9505	242	0.3396	16.6667	15	90	40	129	0.1263	0	0	357	418	774	0.5013	36	36	100	0.6186	69.4444	200	288	0.6432	69.2308	27	39	0.1022	0	0	34
>A0A340WI57	piggyBac transposable element-derived protein 1	Lipotes vexillifer (Yangtze river dolphin)	Mammalia	Artiodactyla	808	0.2662	0.3421	29.3317	237	0.3196	16.6667	15	90	40	129	0.1187	0	0	357	418	774	0.4973	36	36	100	0.6163	68.0556	196	288	0.6189	66.6667	26	39	0.1069	0	0	34
>A0A341CZB7	piggyBac transposable element-derived protein 1	Neophocaena asiaeorientalis asiaeorientalis (Yangtze finless porpoise) (Neophocaena phocaenoides subsp, asiaeorientalis)	Mammalia	Artiodactyla	808	0.2698	0.3478	29.703	240	0.3245	16.6667	15	90	40	129	0.1243	0	0	357	418	774	0.4961	34	34	100	0.6217	68.75	198	288	0.6385	69.2308	27	39	0.1039	0	0	34
>A0A383ZVG3	piggyBac transposable element-derived protein 1	Balaenoptera acutorostrata scammoni (North Pacific minke whale) (Balaenoptera davidsoni)	Mammalia	Artiodactyla	808	0.2851	0.3576	31.5594	255	0.3402	16.6667	15	90	40	129	0.1273	0	0	357	418	774	0.5154	39	39	100	0.6394	73.9583	213	288	0.6433	69.2308	27	39	0.1067	0	0	34
>A0A3Q0E452	piggyBac transposable element-derived protein 1	Carlito syrichta (Philippine tarsier) (Tarsius syrichta)	Mammalia	Primates	808	0.231	0.2901	20.1733	163	0.2713	10	9	90	41	130	0.1089	0	0	357	418	774	0.3972	20	20	100	0.5226	47.7352	137	287	0.4854	42.5	17	40	0.0502	0	0	34
>A0A3Q7N6H5	piggyBac transposable element-derived protein 1	Callorhinus ursinus (Northern fur seal)	Mammalia	Carnivora	957	0.2849	0.3198	28.0042	268	0.3521	25.8427	23	89	40	128	0.1102	0	0	357	567	923	0.4316	35	35	100	0.4809	49.7717	218	438	0.5876	69.2308	27	39	0.0528	0	0	34
>A0A3Q7R878	piggyBac transposable element-derived protein 1	Vulpes vulpes (Red fox)	Mammalia	Carnivora	736	0.2064	0.2552	15.0815	111	0.3048	12.2222	11	90	51	140	0.1125	0	0	356	347	702	0.364	7	7	100	0.4645	41.2621	85	206	0.3987	30	15	50	0.1399	0	0	34
>A0A3Q7V8M0	piggyBac transposable element-derived protein 1	Ursus arctos horribilis	Mammalia	Carnivora	720	0.2258	0.296	24.7222	178	0.3965	25.5556	23	90	40	129	0.1122	0	0	357	327	683	0.4347	36	36	100	0.5556	62.4365	123	197	0.6005	79.4872	31	39	0.1218	2.7027	1	37
>A0A452EIP3	SCAN box domain-containing protein	Capra hircus (Goat)	Mammalia	Artiodactyla	805	0.2715	0.3274	27.205	219	0.2973	10	9	90	40	129	0.1266	0	0	357	415	771	0.4652	34	34	100	0.5855	63.1579	180	285	0.5726	76.9231	30	39	0.0708	0	0	34
>A0A452UZN1	SCAN box domain-containing protein	Ursus maritimus (Polar bear) (Thalarctos maritimus)	Mammalia	Carnivora	796	0.2609	0.3128	27.5126	219	0.3362	17.7778	16	90	40	129	0.1122	0	0	357	403	759	0.4397	36	36	100	0.5526	62.6374	171	273	0.5977	79.4872	31	39	0.1222	2.7027	1	37
>A0A4W2HM60	SCAN box domain-containing protein	Bos indicus x Bos taurus (Hybrid cattle)	Mammalia	Artiodactyla	806	0.2752	0.3308	27.9156	225	0.2976	12.2222	11	90	40	129	0.1323	0	0	357	416	772	0.4924	36	36	100	0.585	64.6853	185	286	0.5627	74.359	29	39	0.0991	0	0	34
>A0A5N4CSP1	PiggyBac transposable element-derived protein 1	Camelus dromedarius (Dromedary) (Arabian camel)	Mammalia	Artiodactyla	1099	0.3599	0.3541	26.6606	293	0.2917	17.7778	16	90	300	389	0.1415	0.5602	2	357	709	1065	0.4091	24	24	100	0.4555	31.0345	99	319	0.5522	58.8629	176	299	0.0598	0	0	34
>A0A667GAB9	SCAN box domain-containing protein	Lynx canadensis (Canada lynx)	Mammalia	Carnivora	759	0.2292	0.277	18.4453	140	0.3886	23.0769	18	78	81	158	0.1214	0	0	356	370	725	0.4512	31	31	100	0.497	48.3412	102	211	0.3647	25	20	80	0.0781	0	0	34
>A0A671FQB7	PiggyBac transposable element derived 1	Rhinolophus ferrumequinum (Greater horseshoe bat)	Mammalia	Chiroptera	751	0.2988	0.338	28.4953	214	0.3554	28.8889	26	90	34	123	0.1485	0.5797	2	345	406	750	0.4487	31	31	100	0.5337	57.8014	163	282	0.599	69.697	23	33	0.3494	0	0	1
>A0A673SZJ2	PiggyBac transposable element derived 1	Suricata suricatta (Meerkat)	Mammalia	Carnivora	651	0.2884	0.3198	25.4992	166	0.3881	28.8889	26	90	40	129	0.1428	1.2862	4	311	341	651	0.4463	29	29	100	0.5239	55.9242	118	211	0.4685	46.1538	18	39	-	-	-	-
>A0A6G1BCR0	PGBD1 protein (Fragment)	Crocuta crocuta (Spotted hyena)	Mammalia	Carnivora	723	0.2328	0.2811	20.6086	149	0.3421	26.6667	24	90	35	124	0.1332	0.565	2	354	336	689	0.4513	31	31	100	0.5142	53.5545	113	211	0.4075	29.4118	10	34	0.0857	0	0	34
>A0A6I9KHT2	piggyBac transposable element-derived protein 2-like	Chrysochloris asiatica (Cape golden mole)	Mammalia	Afrotheria	936	0.4017	0.4231	33.0128	309	0.3575	25.5556	23	90	46	135	0.2588	9.434	35	371	329	699	0.755	80	80	100	0.7572	89.6373	173	193	0.3364	6.6667	3	45	0.4495	31.6456	75	237
>A0A6J0E8N3	LOW QUALITY PROTEIN: piggyBac transposable element-derived protein 1	Peromyscus maniculatus bairdii (Prairie deer mouse)	Mammalia	Rodentia	618	0.2034	0.2454	12.945	80	0.2392	3.3333	3	90	40	129	0.133	0	0	353	261	613	0.4599	35	35	100	0.4689	38.1679	50	131	0.5358	69.2308	27	39	0.1796	0	0	5
>A0A6J0X9L1	piggyBac transposable element-derived protein 1	Odocoileus virginianus texanus	Mammalia	Artiodactyla	802	0.2558	0.3149	23.5661	189	0.2932	13.3333	12	90	40	129	0.1295	0	0	357	412	768	0.4599	31	31	100	0.547	53.9007	152	282	0.5626	64.1026	25	39	0.1103	0	0	34
>A0A6J3BEA3	piggyBac transposable element-derived protein 1 isoform X1	Vicugna pacos (Alpaca) (Lama pacos)	Mammalia	Artiodactyla	818	0.2645	0.292	15.7702	129	0.2967	17.7778	16	90	35	124	0.1465	0.2801	1	357	428	784	0.4321	27	27	100	0.457	30.363	92	303	0.571	58.8235	20	34	0.0587	0	0	34
>A0A6J3H8J3	piggyBac transposable element-derived protein 1 isoform X1	Sapajus apella (Brown-capped capuchin) (Cebus apella)	Mammalia	Primates	822	0.2752	0.3025	22.2628	183	0.3195	8.8889	8	90	54	143	0.1271	0	0	357	432	788	0.4065	17	17	100	0.4894	46.875	135	288	0.5926	75.4717	40	53	0.065	0	0	34
>A0A6P3IMX7	piggyBac transposable element-derived protein 1	Bison bison bison	Mammalia	Artiodactyla	826	0.2951	0.3405	30.0242	248	0.3116	12.2222	11	90	60	149	0.1315	0	0	357	436	792	0.4916	36	36	100	0.5847	64.6853	185	286	0.6043	88.1356	52	59	0.0991	0	0	34
>A0A6P4V3Y6	piggyBac transposable element-derived protein 1	Panthera pardus (Leopard) (Felis pardus)	Mammalia	Carnivora	730	0.2178	0.2907	21.0959	154	0.3558	20	18	90	40	129	0.1214	0	0	356	341	696	0.4602	32	32	100	0.5277	53.5545	113	211	0.5885	58.9744	23	39	0.0781	0	0	34
>A0A6P5DUQ0	piggyBac transposable element-derived protein 1 isoform X1	Bos indicus (Zebu)	Mammalia	Artiodactyla	806	0.2715	0.3298	27.9156	225	0.2948	12.2222	11	90	40	129	0.1314	0	0	357	416	772	0.4912	36	36	100	0.5843	64.6853	185	286	0.5609	74.359	29	39	0.0991	0	0	34
>A0A6P5ITH4	piggyBac transposable element-derived protein 1 isoform X1	Phascolarctos cinereus (Koala)	Mammalia	Diprotodontia	836	0.1823	0.2257	8.7321	73	0.2136	4.4444	4	90	78	167	0.1052	0	0	357	446	802	0.3933	19	19	100	0.4186	24.8201	69	278	0.1883	0	0	77	0.0296	0	0	34
>A0A6P5QRC0	LOW QUALITY PROTEIN: piggyBac transposable element-derived protein 1	Mus caroli (Ryukyu mouse) (Ricefield mouse)	Mammalia	Rodentia	414	0.4017	0.362	29.7101	123	-	-	-	-	-	-	0.1269	0.6173	1	162	250	411	0.5082	45	45	100	-	-	-	-	0.5178	48.996	122	249	0.1203	0	0	3
>A0A6P6CR49	piggyBac transposable element-derived protein 1-like	Pteropus vampyrus (Large flying fox)	Mammalia	Chiroptera	1170	0.3102	0.3288	23.8462	279	0.3802	32.3232	32	99	477	575	0.115	0	0	357	780	1136	0.4445	32	32	100	0.4906	44.6078	91	204	0.4285	32.7731	156	476	0.059	0	0	34
>A0A6P6E6U4	piggyBac transposable element-derived protein 1	Octodon degus (Degu) (Sciurus degus)	Mammalia	Rodentia	787	0.2503	0.3273	28.2084	222	0.263	6.6667	6	90	40	129	0.1271	0	0	354	400	753	0.4883	48	48	100	0.6009	71.4815	193	270	0.5354	58.9744	23	39	0.1712	0	0	34
>A0A6P6HBT7	piggyBac transposable element-derived protein 1	Puma concolor (Mountain lion)	Mammalia	Carnivora	731	0.2034	0.2705	18.1943	133	0.3253	17.7778	16	90	40	129	0.1168	0	0	357	341	697	0.4477	30	30	100	0.4866	45.0237	95	211	0.5543	56.4103	22	39	0.0729	0	0	34
>A0A6P7D802	piggyBac transposable element-derived protein 1 isoform X1	Ovis aries (Sheep)	Mammalia	Artiodactyla	805	0.2715	0.3295	28.323	228	0.2992	10	9	90	40	129	0.1267	0	0	357	415	771	0.4632	34	34	100	0.5908	66.3158	189	285	0.5726	76.9231	30	39	0.0709	0	0	34
>A0A6P9FL30	piggyBac transposable element-derived protein 1 isoform X1	Zalophus californianus (California sealion)	Mammalia	Carnivora	776	0.2575	0.3089	26.933	209	0.3527	22.4719	20	89	67	155	0.119	0	0	357	386	742	0.4439	39	39	100	0.5348	58.6957	135	230	0.619	81.8182	54	66	0.0583	0	0	34
>A0A7E6CW17	LOW QUALITY PROTEIN: piggyBac transposable element-derived protein 1	Phyllostomus discolor (pale spear-nosed bat)	Mammalia	Chiroptera	813	0.2918	0.3467	27.3063	222	0.3774	28.0899	25	89	40	128	0.1322	0	0	356	421	776	0.4414	30	30	100	0.5854	62.3288	182	292	0.4761	33.3333	13	39	0.3165	5.4054	2	37
>E9Q492	PiggyBac transposable element-derived 1	Mus musculus (Mouse)	Mammalia	Rodentia	415	0.3321	0.3199	19.0361	79	-	-	-	-	-	-	0.1016	0	0	162	250	411	0.4585	32	32	100	-	-	-	-	0.4661	31.7269	79	249	0.067	0	0	4
>F1S1R8	PiggyBac transposable element derived 1 (PiggyBac transposable element-derived protein 1) (PiggyBac transposable element-derived protein 1 isoform X1)	Sus scrofa (Pig)	Mammalia	Artiodactyla	807	0.2436	0.3164	26.2701	212	0.3119	16.6667	15	90	40	129	0.1105	0	0	357	414	770	0.4587	30	30	100	0.5718	60.5634	172	284	0.5318	61.5385	24	39	0.1257	2.7027	1	37
>F6T8I0	PiggyBac transposable element derived 1	Equus caballus (Horse)	Mammalia	Perissodactyla (odd-toed ungulates)	807	0.2817	0.3412	28.005	226	0.3404	16.6667	15	90	40	129	0.1231	0	0	356	418	773	0.4828	35	35	100	0.607	61.4583	177	288	0.6322	87.1795	34	39	0.0424	0	0	34
>F6UYM9	PiggyBac transposable element derived 1	Canis lupus familiaris (Dog) (Canis familiaris)	Mammalia	Carnivora	736	0.1942	0.253	15.8967	117	0.2891	13.3333	12	90	51	140	0.1133	0	0	356	347	702	0.361	6	6	100	0.4716	44.1748	91	206	0.3597	28	14	50	0.1399	0	0	34
>F7EGE1	PiggyBac transposable element derived 1	Macaca mulatta (Rhesus macaque)	Mammalia	Primates	809	0.2541	0.3032	22.1261	179	0.2776	10	9	90	40	129	0.1333	0	0	358	418	775	0.4045	21	21	100	0.5193	52.4306	151	288	0.5128	48.7179	19	39	0.0896	0	0	34
>F7HTU7	PiggyBac transposable element derived 1 (PiggyBac transposable element-derived protein 1)	Callithrix jacchus (White-tufted-ear marmoset)	Mammalia	Primates	809	0.2715	0.3095	23.3622	189	0.349	16.6667	15	90	40	129	0.1226	0	0	358	418	775	0.4072	19	19	100	0.5205	51.7361	149	288	0.5902	64.1026	25	39	0.0638	0	0	34
>G1TEV3	PiggyBac transposable element derived 1	Oryctolagus cuniculus (Rabbit)	Mammalia	Lagomorpha	803	0.2645	0.3173	24.9066	200	0.2808	5.5556	5	90	40	129	0.1337	0	0	357	413	769	0.5024	37	37	100	0.5602	60.7774	172	283	0.5466	58.9744	23	39	0.0575	0	0	34
>G3N1T1	SCAN box domain-containing protein	Bos taurus (Bovine)	Mammalia	Artiodactyla	806	0.2733	0.3293	27.7916	224	0.2976	12.2222	11	90	40	129	0.1312	0	0	357	416	772	0.4851	35	35	100	0.5821	64.3357	184	286	0.5627	74.359	29	39	0.0991	0	0	34
>G3QHA8	PiggyBac transposable element derived 1	Gorilla gorilla gorilla (Western lowland gorilla)	Mammalia	Primates	809	0.2715	0.313	24.2274	196	0.3045	11.1111	10	90	40	129	0.137	0.5587	2	358	418	775	0.4006	21	21	100	0.5279	55.9028	161	288	0.5544	58.9744	23	39	0.0917	0	0	34
>G3TW89	SCAN box domain-containing protein	Loxodonta africana (African elephant)	Mammalia	Proboscidea (elephants)	803	0.2224	0.2904	24.2839	195	0.2069	7.7778	7	90	39	128	0.1148	0	0	357	413	769	0.5178	47	47	100	0.5396	59.8592	170	284	0.4864	47.3684	18	38	0.0555	0	0	34
>G3VPU5	SCAN box domain-containing protein	Sarcophilus harrisii (Tasmanian devil) (Sarcophilus laniarius)	Mammalia	Dasyuromorphia	810	0.2752	0.305	20.1235	163	0.3337	14.4444	13	90	40	129	0.1231	0	0	357	420	776	0.4086	20	20	100	0.5313	50.6897	147	290	0.4148	7.6923	3	39	0.0834	0	0	34
>G5BSG9	PiggyBac transposable element-derived protein 1	Heterocephalus glaber (Naked mole rat)	Mammalia	Rodentia	801	0.2258	0.2715	17.2285	138	0.2358	6.6667	6	90	40	129	0.1095	0	0	357	411	767	0.4402	31	31	100	0.4955	45.1957	127	281	0.3885	12.8205	5	39	0.0826	0	0	34
>H0XP10	PiggyBac transposable element derived 1	Otolemur garnettii (Small-eared galago) (Garnett's greater bushbaby)	Mammalia	Primates	804	0.2178	0.2915	21.0199	169	0.2318	5.5556	5	90	40	129	0.1169	0	0	357	414	770	0.481	40	40	100	0.5458	56.338	160	284	0.3597	10.2564	4	39	0.0809	0	0	34
>H2PIA5	Uncharacterized protein	Pongo abelii (Sumatran orangutan) (Pongo pygmaeus abelii)	Mammalia	Primates	809	0.2715	0.31	22.9913	186	0.3319	14.4444	13	90	40	129	0.1311	0	0	358	418	775	0.4064	22	22	100	0.5179	51.3889	148	288	0.5584	64.1026	25	39	0.0906	0	0	34
>I3N8X2	SCAN box domain-containing protein	Ictidomys tridecemlineatus (Thirteen-lined ground squirrel) (Spermophilus tridecemlineatus)	Mammalia	Rodentia	784	0.2503	0.2909	20.6633	162	0.299	8.8889	8	90	40	129	0.1216	0	0	356	395	750	0.4713	37	37	100	0.5259	55.8491	148	265	0.4081	15.3846	6	39	0.0759	0	0	34
>K7BLA6	PGBD1 isoform 1 (PiggyBac transposable element derived 1)	Pan troglodytes (Chimpanzee)	Mammalia	Primates	809	0.2609	0.3102	23.8566	193	0.3139	13.3333	12	90	40	129	0.1326	0.5587	2	358	418	775	0.3973	20	20	100	0.5276	55.5556	160	288	0.5147	48.7179	19	39	0.0937	0	0	34
>M3XQB8	PiggyBac transposable element derived 1	Mustela putorius furo (European domestic ferret) (Mustela furo)	Mammalia	Carnivora	804	0.2901	0.3177	25.6219	206	0.3558	21.1111	19	90	40	129	0.1193	0.5602	2	357	414	770	0.4165	34	34	100	0.5381	53.5211	152	284	0.6091	84.6154	33	39	0.1246	0	0	34
>Q96JS3	PiggyBac transposable element-derived protein 1 (Cerebral protein 4)	Homo sapiens (Human)	Mammalia	Primates	809	0.2752	0.3152	24.5983	199	0.3319	13.3333	12	90	40	129	0.1333	0	0	358	418	775	0.4016	21	21	100	0.5294	55.9028	161	288	0.563	66.6667	26	39	0.0866	0	0	34
>S9WG79	PiggyBac transposable element-derived protein 1	Camelus ferus (Wild bactrian camel) (Camelus bactrianus ferus)	Mammalia	Artiodactyla	708	0.2258	0.2721	18.5028	131	0.2905	16.6667	15	90	35	124	0.1415	0.5602	2	357	318	674	0.445	34	34	100	0.5044	50.2591	97	193	0.4888	50	17	34	0.0598	0	0	34
>U6DBD1	PiggyBac transposable element-derived protein 1 (Fragment)	Neovison vison (American mink) (Mustela vison)	Mammalia	Carnivora	609	0.1611	0.2973	23.8095	145	-	-	-	-	-	-	0.1127	0	0	357	219	575	0.418	35	35	100	-	-	-	-	0.6258	66.5138	145	218	0.1292	0	0	34
>A0A5B7HKR6	PiggyBac transposable element-derived protein 1	Portunus trituberculatus (Swimming crab) (Neptunus trituberculatus)	Malacostraca	Decapoda	283	0.3286	0.3083	16.6078	47	-	-	-	-	-	-	0.1179	0	0	106	177	282	0.4186	23	23	100	-	-	-	-	0.4227	26.7045	47	176	0.3631	0	0	1
>A0A1S3JKT0	piggyBac transposable element-derived protein 1-like	Lingula unguis	Lingulata	Lingulida	625	0.422	0.4543	38.56	241	-	-	-	-	-	-	0.2971	16.2465	58	357	169	525	0.8128	94	94	100	-	-	-	-	0.8248	96.4286	162	168	0.3934	21	21	100
>A0A0A1WEM0	PiggyBac transposable element-derived protein 1	Zeugodacus cucurbitae (Melon fruit fly) (Bactrocera cucurbitae)	Insecta	Diptera	475	0.1137	0.1471	2.1053	10	-	-	-	-	-	-	0.1422	0	0	356	1	356	-	-	-	-	-	-	-	-	-	-	-	-	0.1619	8.4034	10	119
>A0A0A9Y1Z9	PiggyBac transposable element-derived protein 1 (Fragment)	Lygus hesperus (Western plant bug)	Insecta	Hemiptera	396	0.1583	0.2382	12.3737	49	-	-	-	-	-	-	0.1572	0	0	172	80	251	0.5662	58.2278	46	79	-	-	-	-	0.5662	58.2278	46	79	0.1555	2.069	3	145
>A0A0K8VPL0	PiggyBac transposable element-derived protein 1	Bactrocera latifrons (Malaysian fruit fly) (Chaetodacus latifrons)	Insecta	Diptera	236	0.0398	0.0576	0	0	-	-	-	-	-	-	0.0573	0	0	196	6	201	-	-	-	-	-	-	-	-	0.0133	0	0	5	0.0651	0	0	35
>A0A212EMV7	PiggyBac transposable element-derived protein 1	Danaus plexippus plexippus	Insecta	Lepidoptera (butterflies and moths)	457	0.4801	0.4829	47.2648	216	-	-	-	-	-	-	0.2793	0	0	81	193	273	0.5789	73	73	100	-	-	-	-	0.642	82.8125	159	192	0.4064	30.9783	57	184
>A0A2S2NJG3	PiggyBac transposable element-derived protein 1 (Fragment)	Schizaphis graminum (Green bug aphid)	Insecta	Hemiptera	279	0.3807	0.3826	27.5986	77	-	-	-	-	-	-	0.1155	0	0	56	224	279	0.3666	14	14	100	-	-	-	-	0.4497	34.5291	77	223	-	-	-	-
>A0A2S2Q136	PiggyBac transposable element-derived protein 1	Sipha flava (yellow sugarcane aphid)	Insecta	Hemiptera	190	0.1424	0.1856	1.5789	3	-	-	-	-	-	-	0.1337	0	0	105	5	109	-	-	-	-	-	-	-	-	0.272	0	0	4	0.2486	3.7037	3	81
>A0A4C1Y1L2	PiggyBac transposable element-derived protein 1	Eumeta variegata (Bagworm moth) (Eumeta japonica)	Insecta	Lepidoptera (butterflies and moths)	588	0.2079	0.2541	16.1565	95	-	-	-	-	-	-	0.0627	0	0	79	1	79	-	-	-	-	-	-	-	-	-	-	-	-	0.2838	18.664	95	509
>A0A6G0VTI4	PiggyBac transposable element-derived protein 1-like	Aphis craccivora (Cowpea aphid)	Insecta	Hemiptera	533	0.1611	0.2124	8.4428	45	-	-	-	-	-	-	0.1623	2.7027	9	333	108	440	0.4447	34	34	100	-	-	-	-	0.4445	32.7103	35	107	0.1251	1.0753	1	93
>A0A6J0RIN0	piggyBac transposable element-derived protein 1	Bactrocera dorsalis (Oriental fruit fly) (Dacus dorsalis)	Insecta	Diptera	475	0.1137	0.1471	2.1053	10	-	-	-	-	-	-	0.1422	0	0	356	1	356	-	-	-	-	-	-	-	-	-	-	-	-	0.1619	8.4034	10	119
>A0A6J1S8H9	piggyBac transposable element-derived protein 1-like	Frankliniella occidentalis (Western flower thrips) (Euthrips occidentalis)	Insecta	Thysanoptera (thrips)	602	0.2094	0.2508	11.794	71	-	-	-	-	-	-	0.1696	0	0	349	146	494	0.4667	36	36	100	-	-	-	-	0.4949	48.9655	71	145	0.1855	0	0	108
>A0A6J2KK81	piggyBac transposable element-derived protein 1-like	Bombyx mandarina (Wild silk moth) (Wild silkworm)	Insecta	Lepidoptera (butterflies and moths)	349	0.1399	0.1752	0.5731	2	-	-	-	-	-	-	0.1718	0	0	228	2	229	-	-	-	-	-	-	-	-	0.1162	0	0	1	0.1821	1.6667	2	120
>A0A6J2Y272	piggyBac transposable element-derived protein 1-like	Sitophilus oryzae (Rice weevil) (Curculio oryzae)	Insecta	Coleoptera	340	0.1336	0.1486	0	0	-	-	-	-	-	-	0.133	0	0	280	12	291	0.0449	0	0	11	-	-	-	-	0.0449	0	0	11	0.2609	0	0	49
>A0A6P7GBR4	piggyBac transposable element-derived protein 1-like isoform X1	Diabrotica virgifera virgifera (western corn rootworm)	Insecta	Coleoptera	173	0.0231	0.0666	0	0	-	-	-	-	-	-	0.0681	0	0	162	1	162	-	-	-	-	-	-	-	-	-	-	-	-	0.0445	0	0	11
>A0A7E5W803	piggyBac transposable element-derived protein 1-like	Trichoplusia ni (Cabbage looper)	Insecta	Lepidoptera (butterflies and moths)	510	0.3165	0.3436	19.2157	98	-	-	-	-	-	-	0.2539	5.042	18	357	123	479	0.5917	58	58	100	-	-	-	-	0.6305	65.5738	80	122	0.2474	0	0	31
>V5GVF1	PiggyBac transposable element-derived protein	Anoplophora glabripennis (Asian longhorn beetle) (Anoplophora nobilis)	Insecta	Coleoptera	214	0.3823	0.4323	31.7757	68	-	-	-	-	-	-	0.258	6.4516	6	93	122	214	0.6108	62	62	100	-	-	-	-	0.5662	51.2397	62	121	-	-	-	-
>A0A0V0RSB3	PiggyBac transposable element-derived protein 1	Trichinella nelsoni	Enoplea	Trichinellida	133	0.346	0.3336	22.5564	30	-	-	-	-	-	-	0.3447	24.7312	23	93	1	93	-	-	-	-	-	-	-	-	-	-	-	-	0.3078	17.5	7	40
>A0A0V0TXN0	PiggyBac transposable element-derived protein 1 (Fragment)	Trichinella sp, T6	Enoplea	Trichinellida	109	0.1731	0.2057	6.422	7	-	-	-	-	-	-	0.2017	8.5366	7	82	6	87	-	-	-	-	-	-	-	-	0.136	0	0	5	0.2363	0	0	22
>A0A0V0U6J2	PiggyBac transposable element-derived protein 1	Trichinella murrelli	Enoplea	Trichinellida	169	0.0734	0.126	3.5503	6	-	-	-	-	-	-	0.1164	1.3605	2	147	19	165	0.0787	0	0	18	-	-	-	-	0.0787	0	0	18	0.6923	100	4	4
>A0A0V0ZLQ1	PiggyBac transposable element-derived protein 1	Trichinella patagoniensis	Enoplea	Trichinellida	194	0.2733	0.2754	8.7629	17	-	-	-	-	-	-	0.1805	0	0	107	70	176	0.4014	24.6377	17	69	-	-	-	-	0.4014	24.6377	17	69	0.3565	0	0	18
>A0A0V1BUU4	PiggyBac transposable element-derived protein 1 (Fragment)	Trichinella spiralis (Trichina worm)	Enoplea	Trichinellida	818	0.1501	0.1818	1.2225	10	-	-	-	-	-	-	0.1259	0	0	164	374	537	0.275	6	6	100	-	-	-	-	0.2408	2.681	10	373	0.1361	0	0	281
>A0A0V1CD82	PiggyBac transposable element-derived protein 1	Trichinella britovi (Parasitic roundworm)	Enoplea	Trichinellida	171	0.078	0.1208	0	0	-	-	-	-	-	-	0.1236	0	0	160	11	170	-	-	-	-	-	-	-	-	0.0856	0	0	10	0.024	0	0	1
>A0A0V1E8L4	PiggyBac transposable element-derived protein 1	Trichinella pseudospiralis (Parasitic roundworm)	Enoplea	Trichinellida	338	0.1173	0.2154	13.0178	44	-	-	-	-	-	-	0.0979	0	0	202	120	321	0.4422	44	44	100	-	-	-	-	0.4337	36.9748	44	119	0.0832	0	0	17
>A0A0V1I4S1	PiggyBac transposable element-derived protein 1	Trichinella zimbabwensis	Enoplea	Trichinellida	198	0.2224	0.2644	9.596	19	-	-	-	-	-	-	0.1952	0	0	137	1	137	-	-	-	-	-	-	-	-	-	-	-	-	0.4198	31.1475	19	61
>A0A0V1LBI7	PiggyBac transposable element-derived protein 1	Trichinella nativa	Enoplea	Trichinellida	187	0.2849	0.3004	12.8342	24	-	-	-	-	-	-	0.1911	0	0	84	70	153	0.4307	28.9855	20	69	-	-	-	-	0.4307	28.9855	20	69	0.3057	11.7647	4	34
>A0A0V1MR44	PiggyBac transposable element-derived protein 2	Trichinella papuae	Enoplea	Trichinellida	555	0.1298	0.1946	8.2883	46	-	-	-	-	-	-	0.0974	0	0	357	130	486	0.2776	9	9	100	-	-	-	-	0.2639	6.9767	9	129	0.5681	53.6232	37	69
>A0A0V1NKT5	PiggyBac transposable element-derived protein 1 (Fragment)	Trichinella sp, T8	Enoplea	Trichinellida	203	0.069	0.112	0	0	-	-	-	-	-	-	0.1165	0	0	183	2	184	-	-	-	-	-	-	-	-	0.0094	0	0	1	0.0742	0	0	19
>A0A131XM19	Putative piggybac-1 dan (Fragment)	Hyalomma excavatum	Arachnida	Ixodida (ticks)	582	0.2951	0.3434	20.6186	120	-	-	-	-	-	-	0.2658	5.2925	19	359	102	460	0.6923	80	80	100	-	-	-	-	0.6925	80.198	81	101	0.283	16.3934	20	122
>A0A131XPU5	Putative piggybac-1 dan (Fragment)	Ixodes ricinus (Common tick) (Acarus ricinus)	Arachnida	Ixodida (ticks)	508	0.1791	0.2188	6.6929	34	-	-	-	-	-	-	0.1845	2.7701	10	361	25	385	0.2328	0	0	24	-	-	-	-	0.2328	0	0	24	0.3167	19.5122	24	123
>A0A1E1XET3	Putative piggybac-1 hm (Fragment)	Amblyomma aureolatum	Arachnida	Ixodida (ticks)	460	0.1501	0.1958	5.8696	27	-	-	-	-	-	-	0.1557	0.59	2	339	1	339	-	-	-	-	-	-	-	-	-	-	-	-	0.3083	20.6612	25	121
>A0A1E1XN49	Putative piggybac-1 dan (Fragment)	Amblyomma sculptum	Arachnida	Ixodida (ticks)	556	0.1759	0.2437	10.7914	60	-	-	-	-	-	-	0.1592	2.2161	8	361	76	436	0.6486	66.6667	50	75	-	-	-	-	0.6486	66.6667	50	75	0.245	1.6667	2	120
>A0A1S4KQE1	PiggyBac transposable element derived 1 family protein	Ixodes scapularis (Black-legged tick) (Deer tick)	Arachnida	Ixodida (ticks)	94	0.0152	0.0549	0	0	-	-	-	-	-	-	0.0554	0	0	93	1	93	-	-	-	-	-	-	-	-	-	-	-	-	0.0056	0	0	1
>A0A4Y2DBB4	PiggyBac transposable element-derived protein 1 (Fragment)	Araneus ventricosus (Orbweaver spider) (Epeira ventricosa)	Arachnida	Araneae (spiders)	461	0.1476	0.1787	2.1692	10	-	-	-	-	-	-	0.1619	1.6393	6	366	55	420	0.3037	3.7037	2	54	-	-	-	-	0.3037	3.7037	2	54	0.1643	4.878	2	41
>A0A2B4RH09	DNA-directed DNA polymerase (EC 2,7,7,7)	Stylophora pistillata (Smooth cauliflower coral)	Anthozoa (anthozoans)	Scleractinia (stony corals)	1747	0.247	0.3203	21.7516	380	-	-	-	-	-	-	0.1678	2.1563	8	371	284	654	0.8433	91	91	100	-	-	-	-	0.6429	57.9505	164	283	0.2885	19.0302	208	1093
>A0A0S7M575	PGBD1 (Fragment)	Poeciliopsis prolifica (blackstripe livebearer)	Actinopteri	Cyprinodontiformes (killifishes and others)	212	0.0938	0.1428	0	0	-	-	-	-	-	-	0.1449	0	0	208	1	208	-	-	-	-	-	-	-	-	-	-	-	-	0.034	0	0	4
>A0A2I4D2L0	piggyBac transposable element-derived protein 1-like	Austrofundulus limnaeus	Actinopteri	Cyprinodontiformes (killifishes and others)	256	0.2918	0.3126	10.9375	28	-	-	-	-	-	-	0.2587	0.5102	1	196	1	196	-	-	-	-	-	-	-	-	-	-	-	-	0.4887	45	27	60
>A0A5C6MFK5	PiggyBac transposable element-derived protein 1	Takifugu flavidus (sansaifugu)	Actinopteri	Tetraodontiformes (pufferfishes and others)	807	0.2783	0.3192	17.72	143	-	-	-	-	-	-	0.2621	4.2683	14	328	365	692	0.743	99	99	100	-	-	-	-	0.3468	28.8462	105	364	0.3946	20.8696	24	115
>A0A662YS04	PiggyBac transposable element-derived protein 1	Acipenser ruthenus (Sterlet sturgeon)	Actinopteri	Acipenseriformes (sturgeons and paddlefish)	340	0.2275	0.2804	13.2353	45	-	-	-	-	-	-	0.2085	4.6875	12	256	85	340	0.4995	39.2857	33	84	-	-	-	-	0.4995	39.2857	33	84	-	-	-	-
number					115	115	115	115	115	72	72	72	72			115	115	115	115			99	99	99	99	72	72	72	72	104	104	104	104	110	110	110	110
median					776	0.2609	0.3028	21.4194	163	0.3144	13.3333	12	90			0.1309	0	0	357			0.4414	31	31	100	0.52645	53.5545	151.5	286	0.5207	52.5641	23	39	0.0976	0	0	34
mean					652.939	0.238804	0.283631	19.156	139.226	0.314289	14.8554	13.3194	89.3889			0.140892	0.942111	2.33913	305.67			0.450078	32.508	31.9192	95.7071	0.535333	54.5707	146.708	268.097	0.482419	47.5642	33.9904	72.625	0.149346	4.57427	6.22727	60.4
standard deviation					260.724	0.0793299	0.0740019	9.4964	86.1728	0.0407481	6.58918	6.03937	4.59502			0.0467353	3.1217	7.2884	92.7654			0.111101	18.6252	18.2839	15.6559	0.0524351	10.2634	36.1493	43.2846	0.153573	25.9344	38.1305	82.5412	0.124832	13.1606	23.906	117.159
number of mammalian proteins					76	76	76	76	76	72	72	72	72			76	76	76	76			76	76	76	76	72	72	72	72	75	75	75	75	74	74	74	74
mean of mammalian proteins					779.803	0.259088	0.307758	23.2994	183.276	0.314289	14.8554	13.3194	89.3889			0.127176	0.251861	0.868421	349.105			0.444566	29.9182	29.8553	99.8947	0.535333	54.5707	146.708	268.097	0.523156	54.301	30.1467	58.9467	0.100138	0.610258	1.08108	34.7703

## Sheet: piggybac_2
id piggybac_2	protein name	species	class	order	length	median	mean	percent	nof disordered	mean DDE_Tpn	percent DDE_Tpn	nof disordered DDE_Tpn	length DDE_Tpn	begin DDE_Tpn	end DDE_Tpn	mean 100 before	percent 100 before	nof disordered 100 before	length 100 before	mean N-term	percent N-term	nof disordered N-term	length N-term	mean C-term	percent C-term	nof disordered C-term	length C-term
>N1SBL5	PiggyBac transposable element-derived protein 2 (Fragment)	Fusarium oxysporum f, sp, cubense (strain race 4) (Panama disease fungus)	Sordariomycetes	Hypocreales	245	0.2399	0.2485	7.3469	18	0.2524	7.5314	18	239	1	239	-	-	-	-	-	-	-	-	0.0924	0	0	6
>N4U0K0	PiggyBac transposable element-derived protein 2	Fusarium oxysporum f, sp, cubense (strain race 1) (Panama disease fungus)	Sordariomycetes	Hypocreales	366	0.1092	0.1825	7.377	27	0.1361	1.3605	4	294	63	356	0.4212	37.0968	23	62	0.4212	37.0968	23	62	0.0682	0	0	10
>A0A096N6I7	DDE_Tnp_1_7 domain-containing protein	Papio anubis (Olive baboon)	Mammalia	Primates	592	0.1731	0.2529	14.8649	88	0.1632	1.6667	6	360	140	499	0.5543	50	50	100	0.5502	55.3957	77	139	0.1557	5.3763	5	93
>A0A0D9R971	DDE_Tnp_1_7 domain-containing protein	Chlorocebus sabaeus (Green monkey) (Cercopithecus sabaeus)	Mammalia	Primates	592	0.1731	0.2583	16.3851	97	0.1632	1.6667	6	360	140	499	0.5609	52	52	100	0.5732	61.8705	86	139	0.1557	5.3763	5	93
>A0A0P6J4J2	PiggyBac transposable element-derived protein 2 isoform a	Heterocephalus glaber (Naked mole rat)	Mammalia	Rodentia	589	0.2399	0.3036	24.4482	144	0.1983	6.1625	22	357	140	496	0.6396	76	76	100	0.6526	81.295	113	139	0.186	9.6774	9	93
>A0A1S2ZAU6	LOW QUALITY PROTEIN: piggyBac transposable element-derived protein 2	Erinaceus europaeus (Western European hedgehog)	Mammalia	Eulipotyphla (hedgehogs, shrews, moles and others)	620	0.1298	0.1948	9.0323	56	0.1171	0	0	361	167	527	0.4662	43	43	100	0.4022	31.3253	52	166	0.1259	4.3011	4	93
>A0A1S3F433	piggyBac transposable element-derived protein 2	Dipodomys ordii (Ord's kangaroo rat)	Mammalia	Rodentia	640	0.1686	0.2353	13.125	84	0.1461	0	0	360	188	547	0.5902	68	68	100	0.4552	43.8503	82	187	0.1388	2.1505	2	93
>A0A1U7TM49	piggyBac transposable element-derived protein 2	Carlito syrichta (Philippine tarsier) (Tarsius syrichta)	Mammalia	Primates	592	0.1611	0.2599	18.9189	112	0.1545	1.3889	5	360	140	499	0.5962	64	64	100	0.6237	74.1007	103	139	0.1246	4.3011	4	93
>A0A1U8BUK6	LOW QUALITY PROTEIN: piggyBac transposable element-derived protein 2	Mesocricetus auratus (Golden hamster)	Mammalia	Rodentia	610	0.1373	0.2034	8.5246	52	0.1291	0	0	351	143	493	0.4878	43	43	100	0.4365	33.8028	48	142	0.1435	3.4188	4	117
>A0A287BF34	DDE_Tnp_1_7 domain-containing protein	Sus scrofa (Pig)	Mammalia	Artiodactyla	591	0.1942	0.2642	17.2589	102	0.1709	1.6667	6	360	139	498	0.5961	69	69	100	0.5868	65.942	91	138	0.1469	5.3763	5	93
>A0A2K5EST6	DDE_Tnp_1_7 domain-containing protein	Aotus nancymaae (Ma's night monkey)	Mammalia	Primates	592	0.1611	0.2529	16.2162	96	0.152	1.1111	4	360	140	499	0.56	51	51	100	0.5835	62.5899	87	139	0.1491	5.3763	5	93
>A0A2K5KAR4	DDE_Tnp_1_7 domain-containing protein	Colobus angolensis palliatus (Peters' Angolan colobus)	Mammalia	Primates	592	0.1702	0.2514	15.0338	89	0.1581	0.8333	3	360	140	499	0.5543	51	51	100	0.5566	58.2734	81	139	0.1565	5.3763	5	93
>A0A2K5M1J2	DDE_Tnp_1_7 domain-containing protein	Cercocebus atys (Sooty mangabey) (Cercocebus torquatus atys)	Mammalia	Primates	592	0.1731	0.2529	14.8649	88	0.1632	1.6667	6	360	140	499	0.5543	50	50	100	0.5502	55.3957	77	139	0.1557	5.3763	5	93
>A0A2K5Q520	DDE_Tnp_1_7 domain-containing protein	Cebus capucinus imitator (Panamanian white-faced capuchin)	Mammalia	Primates	592	0.1627	0.2559	16.723	99	0.1598	1.6667	6	360	140	499	0.5633	53	53	100	0.5756	63.3094	88	139	0.15	5.3763	5	93
>A0A2K5VNL5	DDE_Tnp_1_7 domain-containing protein	Macaca fascicularis (Crab-eating macaque) (Cynomolgus monkey)	Mammalia	Primates	592	0.1731	0.2532	14.8649	88	0.1632	1.6667	6	360	140	499	0.5564	50	50	100	0.5517	55.3957	77	139	0.1557	5.3763	5	93
>A0A2K6A111	DDE_Tnp_1_7 domain-containing protein	Mandrillus leucophaeus (Drill) (Papio leucophaeus)	Mammalia	Primates	592	0.1731	0.2529	14.8649	88	0.1632	1.6667	6	360	140	499	0.5543	50	50	100	0.5502	55.3957	77	139	0.1557	5.3763	5	93
>A0A2K6ARM5	DDE_Tnp_1_7 domain-containing protein	Macaca nemestrina (Pig-tailed macaque)	Mammalia	Primates	592	0.1731	0.2525	14.8649	88	0.1632	1.6667	6	360	140	499	0.5546	50	50	100	0.5488	55.3957	77	139	0.1557	5.3763	5	93
>A0A2K6F4D2	DDE_Tnp_1_7 domain-containing protein	Propithecus coquereli (Coquerel's sifaka) (Propithecus verreauxi coquereli)	Mammalia	Primates	592	0.1823	0.2776	20.2703	120	0.166	1.6667	6	360	140	499	0.6184	70	70	100	0.6521	78.4173	109	139	0.1498	5.3763	5	93
>A0A2K6KZJ0	DDE_Tnp_1_7 domain-containing protein	Rhinopithecus bieti (Black snub-nosed monkey) (Pygathrix bieti)	Mammalia	Primates	592	0.1611	0.2486	14.8649	88	0.1575	1.6667	6	360	140	499	0.5532	50	50	100	0.5465	55.3957	77	139	0.1555	5.3763	5	93
>A0A2K6PFT8	DDE_Tnp_1_7 domain-containing protein	Rhinopithecus roxellana (Golden snub-nosed monkey) (Pygathrix roxellana)	Mammalia	Primates	592	0.1611	0.2502	15.0338	89	0.1576	1.6667	6	360	140	499	0.5579	51	51	100	0.5535	56.1151	78	139	0.1555	5.3763	5	93
>A0A2K6UA69	PiggyBac transposable element derived 2	Saimiri boliviensis boliviensis (Bolivian squirrel monkey)	Mammalia	Primates	592	0.1583	0.2576	17.5676	104	0.1585	1.6667	6	360	140	499	0.5835	58	58	100	0.5913	67.6259	94	139	0.1428	4.3011	4	93
>A0A2R9A3R8	DDE_Tnp_1_7 domain-containing protein	Pan paniscus (Pygmy chimpanzee) (Bonobo)	Mammalia	Primates	592	0.1686	0.2531	15.3716	91	0.1596	1.6667	6	360	140	499	0.5684	52	52	100	0.5648	57.554	80	139	0.1491	5.3763	5	93
>A0A2U3W5X2	piggyBac transposable element-derived protein 2	Odobenus rosmarus divergens (Pacific walrus)	Mammalia	Carnivora	593	0.1914	0.2855	19.7302	117	0.1735	1.9444	7	360	141	500	0.652	69	69	100	0.6445	75.7143	106	140	0.1786	4.3011	4	93
>A0A2U3XGG7	piggyBac transposable element-derived protein 2	Leptonychotes weddellii (Weddell seal) (Otaria weddellii)	Mammalia	Carnivora	592	0.2002	0.2865	19.0878	113	0.1779	1.6667	6	360	140	499	0.6246	65	65	100	0.6301	72.6619	101	139	0.1932	6.4516	6	93
>A0A2Y9E585	piggyBac transposable element-derived protein 2	Trichechus manatus latirostris (Florida manatee)	Mammalia	Sirenia (manatees and dugongs (seacows))	592	0.1852	0.2454	13.0068	77	0.1603	0	0	360	140	499	0.5645	63	63	100	0.5324	52.518	73	139	0.1457	4.3011	4	93
>A0A2Y9HA29	piggyBac transposable element-derived protein 2	Neomonachus schauinslandi (Hawaiian monk seal) (Monachus schauinslandi)	Mammalia	Carnivora	592	0.1969	0.2861	18.4122	109	0.1747	1.3889	5	360	140	499	0.6505	67	67	100	0.6412	71.9424	100	139	0.1865	4.3011	4	93
>A0A2Y9IGG0	piggyBac transposable element-derived protein 2	Enhydra lutris kenyoni	Mammalia	Carnivora	589	0.1823	0.2599	15.7895	93	0.1661	0.8333	3	360	137	496	0.5753	60	60	100	0.5732	63.2353	86	136	0.1648	4.3011	4	93
>A0A2Y9MDI9	piggyBac transposable element-derived protein 2 isoform X1	Delphinapterus leucas (Beluga whale)	Mammalia	Artiodactyla	592	0.1759	0.273	19.4257	115	0.1632	1.1111	4	360	140	499	0.639	70	70	100	0.6426	76.259	106	139	0.1455	5.3763	5	93
>A0A2Y9S0G5	piggyBac transposable element-derived protein 2	Physeter macrocephalus (Sperm whale) (Physeter catodon)	Mammalia	Artiodactyla	592	0.1823	0.2619	18.5811	110	0.1632	1.3889	5	360	140	499	0.5835	66	66	100	0.5953	71.9424	100	139	0.1458	5.3763	5	93
>A0A340X956	piggyBac transposable element-derived protein 2	Lipotes vexillifer (Yangtze river dolphin)	Mammalia	Artiodactyla	759	0.1852	0.2541	16.0738	122	0.1654	1.3889	5	360	307	666	0.582	67	67	100	0.3914	36.6013	112	306	0.1458	5.3763	5	93
>A0A341BW94	piggyBac transposable element-derived protein 2 isoform X1	Neophocaena asiaeorientalis asiaeorientalis (Yangtze finless porpoise) (Neophocaena phocaenoides subsp, asiaeorientalis)	Mammalia	Artiodactyla	592	0.1791	0.2647	18.75	111	0.1615	0.8333	3	360	140	499	0.6028	69	69	100	0.6115	74.1007	103	139	0.1456	5.3763	5	93
>A0A383Z4K2	piggyBac transposable element-derived protein 2	Balaenoptera acutorostrata scammoni (North Pacific minke whale) (Balaenoptera davidsoni)	Mammalia	Artiodactyla	592	0.1791	0.2697	19.2568	114	0.1644	1.3889	5	360	140	499	0.6211	70	70	100	0.6255	74.8201	104	139	0.1458	5.3763	5	93
>A0A384BH91	piggyBac transposable element-derived protein 2 isoform X1	Ursus maritimus (Polar bear) (Thalarctos maritimus)	Mammalia	Carnivora	597	0.1881	0.3013	22.2781	133	0.1675	1.6667	6	360	145	504	0.7	79	79	100	0.7238	85.4167	123	144	0.1653	4.3011	4	93
>A0A3Q7MPJ8	piggyBac transposable element-derived protein 2	Callorhinus ursinus (Northern fur seal)	Mammalia	Carnivora	593	0.1942	0.2846	19.5616	116	0.1754	1.9444	7	360	141	500	0.6381	68	68	100	0.6322	75	105	140	0.1838	4.3011	4	93
>A0A3Q7TQM3	LOW QUALITY PROTEIN: piggyBac transposable element-derived protein 2-like	Vulpes vulpes (Red fox)	Mammalia	Carnivora	928	0.2503	0.304	20.5819	191	0.1774	2.7778	10	360	476	835	0.4906	43	43	100	0.4337	37.8947	180	475	0.1319	1.0753	1	93
>A0A3Q7WET8	piggyBac transposable element-derived protein 2 isoform X1	Ursus arctos horribilis	Mammalia	Carnivora	599	0.1969	0.3097	23.2053	139	0.1687	1.6667	6	360	147	506	0.7267	83	83	100	0.7492	88.3562	129	146	0.1653	4.3011	4	93
>A0A452DQQ1	DDE_Tnp_1_7 domain-containing protein	Capra hircus (Goat)	Mammalia	Artiodactyla	593	0.1791	0.2647	17.3693	103	0.1607	0.5556	2	360	141	500	0.6151	69	69	100	0.6111	68.5714	96	140	0.1455	5.3763	5	93
>A0A452SN40	PiggyBac transposable element derived 2	Ursus americanus (American black bear) (Euarctos americanus)	Mammalia	Carnivora	598	0.1928	0.2942	22.2408	133	0.1681	1.6667	6	360	146	505	0.698	78	78	100	0.6897	84.8276	123	145	0.1653	4.3011	4	93
>A0A4W2H0E7	DDE_Tnp_1_7 domain-containing protein	Bos indicus x Bos taurus (Hybrid cattle)	Mammalia	Artiodactyla	593	0.1823	0.263	17.5379	104	0.1668	1.6667	6	360	141	500	0.6133	71	71	100	0.5876	66.4286	93	140	0.1466	5.3763	5	93
>A0A4X2LKH6	PiggyBac transposable element derived 2	Vombatus ursinus (Common wombat)	Mammalia	Diprotodontia	591	0.1702	0.2491	16.0745	95	0.1435	0	0	360	139	498	0.5742	63	63	100	0.5791	65.2174	90	138	0.1682	5.3763	5	93
>A0A5N4ED11	PiggyBac transposable element-derived protein 2	Camelus dromedarius (Dromedary) (Arabian camel)	Mammalia	Artiodactyla	570	0.1866	0.2588	15.614	89	0.1742	1.3889	5	360	118	477	0.6218	67	67	100	0.609	67.5214	79	117	0.1459	5.3763	5	93
>A0A667FMR5	DDE_Tnp_1_7 domain-containing protein	Lynx canadensis (Canada lynx)	Mammalia	Carnivora	592	0.1881	0.2837	18.9189	112	0.1649	0.5556	2	360	140	499	0.6616	68	68	100	0.6711	76.259	106	139	0.1648	4.3011	4	93
>A0A671EZE8	PiggyBac transposable element derived 2	Rhinolophus ferrumequinum (Greater horseshoe bat)	Mammalia	Chiroptera	577	0.2034	0.2793	17.1577	99	0.1731	0.2874	1	348	137	484	0.64	68	68	100	0.6318	68.3824	93	136	0.1608	5.3763	5	93
>A0A673SV43	PiggyBac transposable element derived 2	Suricata suricatta (Meerkat)	Mammalia	Carnivora	591	0.1852	0.278	18.9509	112	0.1578	0	0	360	139	498	0.6599	70	70	100	0.6685	78.2609	108	138	0.1637	4.3011	4	93
>A0A6G1BEK2	PGBD2 protein (Fragment)	Crocuta crocuta (Spotted hyena)	Mammalia	Carnivora	592	0.1837	0.2568	14.0203	83	0.1609	0.5556	2	360	140	499	0.5846	59	59	100	0.5666	55.3957	77	139	0.1649	4.3011	4	93
>A0A6I9KFU9	piggyBac transposable element-derived protein 2-like	Chrysochloris asiatica (Cape golden mole)	Mammalia	Afrotheria	590	0.1449	0.2331	16.6102	98	0.1279	0	0	358	140	497	0.5803	69	69	100	0.5861	69.7842	97	139	0.1106	1.0753	1	93
>A0A6I9LZ78	LOW QUALITY PROTEIN: piggyBac transposable element-derived protein 2	Peromyscus maniculatus bairdii (Prairie deer mouse)	Mammalia	Rodentia	647	0.2193	0.2961	19.6291	127	0.2236	8.8643	32	361	161	521	0.607	55	55	100	0.606	58.75	94	160	0.1102	0.7937	1	126
>A0A6J0XE63	piggyBac transposable element-derived protein 2	Odocoileus virginianus texanus	Mammalia	Artiodactyla	591	0.2002	0.2711	17.0897	101	0.1737	0.5556	2	360	139	498	0.6173	71	71	100	0.61	68.1159	94	138	0.1455	5.3763	5	93
>A0A6J1YK17	piggyBac transposable element-derived protein 2 isoform X1	Acinonyx jubatus (Cheetah)	Mammalia	Carnivora	594	0.1881	0.2745	18.8552	112	0.1654	0.5556	2	360	142	501	0.6564	74	74	100	0.6253	75.1773	106	141	0.1648	4.3011	4	93
>A0A6J2E1T2	piggyBac transposable element-derived protein 2	Zalophus californianus (California sealion)	Mammalia	Carnivora	593	0.1942	0.2841	19.2243	114	0.1756	1.9444	7	360	141	500	0.6349	66	66	100	0.6299	73.5714	103	140	0.1838	4.3011	4	93
>A0A6J3AEZ8	piggyBac transposable element-derived protein 2	Vicugna pacos (Alpaca) (Lama pacos)	Mammalia	Artiodactyla	590	0.1852	0.2716	20.1695	119	0.1648	1.3889	5	360	138	497	0.6315	75	75	100	0.6377	79.562	109	137	0.1459	5.3763	5	93
>A0A6J3ET10	piggyBac transposable element-derived protein 2	Sapajus apella (Brown-capped capuchin) (Cebus apella)	Mammalia	Primates	592	0.1611	0.2556	16.723	99	0.1594	1.6667	6	360	140	499	0.5633	53	53	100	0.5756	63.3094	88	139	0.15	5.3763	5	93
>A0A6J3R4H0	piggyBac transposable element-derived protein 2 isoform X1	Tursiops truncatus (Atlantic bottle-nosed dolphin) (Delphinus truncatus)	Mammalia	Artiodactyla	598	0.1823	0.2591	18.0602	108	0.1639	1.1111	4	360	146	505	0.5766	66	66	100	0.5683	68.2759	99	145	0.1455	5.3763	5	93
>A0A6P3GX62	piggyBac transposable element-derived protein 2	Bison bison bison	Mammalia	Artiodactyla	593	0.1823	0.262	17.2007	102	0.1676	1.6667	6	360	141	500	0.6053	69	69	100	0.5813	65	91	140	0.1466	5.3763	5	93
>A0A6P4UWG4	piggyBac transposable element-derived protein 2 isoform X1	Panthera pardus (Leopard) (Felis pardus)	Mammalia	Carnivora	594	0.1881	0.2763	19.1919	114	0.1654	0.5556	2	360	142	501	0.6577	73	73	100	0.6329	76.5957	108	141	0.1648	4.3011	4	93
>A0A6P5IMM5	piggyBac transposable element-derived protein 2 isoform X2	Phascolarctos cinereus (Koala)	Mammalia	Diprotodontia	593	0.1702	0.2327	11.973	71	0.1514	0	0	360	141	500	0.527	63	63	100	0.4846	47.1429	66	140	0.1683	5.3763	5	93
>A0A6P5QLC4	LOW QUALITY PROTEIN: piggyBac transposable element-derived protein 2	Mus caroli (Ryukyu mouse) (Ricefield mouse)	Mammalia	Rodentia	310	0.2225	0.2939	24.8387	77	0.0823	0	0	139	136	274	0.576	61	61	100	0.5538	57.037	77	135	0.1363	0	0	36
>A0A6P6C455	piggyBac transposable element-derived protein 2	Pteropus vampyrus (Large flying fox)	Mammalia	Chiroptera	619	0.2002	0.2303	6.1389	38	0.1763	0.5571	2	359	168	526	0.4807	31	31	100	0.3886	18.5629	31	167	0.1542	5.3763	5	93
>A0A6P6DA48	piggyBac transposable element-derived protein 2	Octodon degus (Degu) (Sciurus degus)	Mammalia	Rodentia	588	0.1852	0.2562	17.1769	101	0.1662	3.6415	13	357	139	495	0.5492	62	62	100	0.5593	60.1449	83	138	0.1522	5.3763	5	93
>A0A6P6HKR2	piggyBac transposable element-derived protein 2	Puma concolor (Mountain lion)	Mammalia	Carnivora	592	0.1881	0.2862	19.9324	118	0.1654	0.5556	2	360	140	499	0.6727	74	74	100	0.6804	80.5755	112	139	0.1648	4.3011	4	93
>A0A7E6EBI7	piggyBac transposable element-derived protein 2	Phyllostomus discolor (pale spear-nosed bat)	Mammalia	Chiroptera	503	0.1184	0.1913	9.1451	46	0.1177	0	0	360	118	477	0.4841	46	46	100	0.458	39.3162	46	117	0.0115	0	0	26
>F1Q1F7	PiggyBac transposable element derived 2	Canis lupus familiaris (Dog) (Canis familiaris)	Mammalia	Carnivora	604	0.1881	0.2784	18.8742	114	0.1718	1.6667	6	360	152	511	0.5852	57	57	100	0.6026	68.8742	104	151	0.1644	4.3011	4	93
>F6X578	DDE_Tnp_1_7 domain-containing protein	Equus caballus (Horse)	Mammalia	Perissodactyla (odd-toed ungulates)	700	0.2241	0.2705	15.2857	107	0.1544	1.3889	5	360	248	607	0.5704	62	62	100	0.4763	38.8664	96	247	0.1727	6.4516	6	93
>F6ZNL0	DDE_Tnp_1_7 domain-containing protein	Monodelphis domestica (Gray short-tailed opossum)	Mammalia	Didelphimorphia	592	0.1686	0.2455	15.7095	93	0.1498	0	0	360	140	499	0.5551	66	66	100	0.5465	63.3094	88	139	0.1662	5.3763	5	93
>F7I1C5	PiggyBac transposable element-derived protein 2 isoform a	Callithrix jacchus (White-tufted-ear marmoset)	Mammalia	Primates	592	0.1759	0.2552	15.3716	91	0.1647	1.9444	7	360	140	499	0.54	50	50	100	0.5468	56.1151	78	139	0.1695	6.4516	6	93
>G1MLS2	PiggyBac transposable element derived 2	Ailuropoda melanoleuca (Giant panda)	Mammalia	Carnivora	592	0.1807	0.2764	19.7635	117	0.1637	1.6667	6	360	140	499	0.648	73	73	100	0.638	75.5396	105	139	0.1722	6.4516	6	93
>G1QWB6	PiggyBac transposable element derived 2	Nomascus leucogenys (Northern white-cheeked gibbon) (Hylobates leucogenys)	Mammalia	Primates	592	0.1731	0.2525	15.2027	90	0.1621	1.6667	6	360	140	499	0.5567	51	51	100	0.5553	56.8345	79	139	0.1498	5.3763	5	93
>G1U4J0	PiggyBac transposable element derived 2	Oryctolagus cuniculus (Rabbit)	Mammalia	Lagomorpha	914	0.2866	0.3531	31.8381	291	0.1769	1.1111	4	360	462	821	0.7113	89	89	100	0.5317	61.1714	282	461	0.1499	5.3763	5	93
>G3RPE5	PiggyBac transposable element derived 2	Gorilla gorilla gorilla (Western lowland gorilla)	Mammalia	Primates	592	0.1702	0.2473	14.8649	88	0.1593	1.6667	6	360	140	499	0.5423	50	50	100	0.5411	55.3957	77	139	0.1491	5.3763	5	93
>G3SS70	PiggyBac transposable element derived 2	Loxodonta africana (African elephant)	Mammalia	Proboscidea (elephants)	592	0.1643	0.232	13.0068	77	0.1486	0	0	360	140	499	0.5641	63	63	100	0.5099	52.518	73	139	0.1396	4.3011	4	93
>G3VIF3	DDE_Tnp_1_7 domain-containing protein	Sarcophilus harrisii (Tasmanian devil) (Sarcophilus laniarius)	Mammalia	Dasyuromorphia	591	0.1643	0.2256	12.0135	71	0.1435	0	0	360	139	498	0.4929	54	54	100	0.4842	48.5507	67	138	0.1594	4.3011	4	93
>G5E5N2	DDE_Tnp_1_7 domain-containing protein	Bos taurus (Bovine)	Mammalia	Artiodactyla	593	0.1823	0.2636	17.5379	104	0.1676	1.6667	6	360	141	500	0.614	71	71	100	0.588	66.4286	93	140	0.1466	5.3763	5	93
>H0XRC8	DDE_Tnp_1_7 domain-containing protein	Otolemur garnettii (Small-eared galago) (Garnett's greater bushbaby)	Mammalia	Primates	591	0.1942	0.256	13.3672	79	0.1758	2.2222	8	360	139	498	0.5668	64	64	100	0.5336	50	69	138	0.1543	2.1505	2	93
>H2N335	PiggyBac transposable element derived 2	Pongo abelii (Sumatran orangutan) (Pongo pygmaeus abelii)	Mammalia	Primates	592	0.1702	0.2488	14.527	86	0.1593	1.6667	6	360	140	499	0.555	51	51	100	0.5473	53.9568	75	139	0.1491	5.3763	5	93
>I0FQU3	PiggyBac transposable element-derived protein 2 isoform a	Macaca mulatta (Rhesus macaque)	Mammalia	Primates	592	0.1731	0.2532	14.8649	88	0.1632	1.6667	6	360	140	499	0.5564	50	50	100	0.5517	55.3957	77	139	0.1557	5.3763	5	93
>K7AM28	PiggyBac transposable element derived 2	Pan troglodytes (Chimpanzee)	Mammalia	Primates	592	0.1686	0.2531	15.5405	92	0.1595	1.6667	6	360	140	499	0.5686	53	53	100	0.565	58.2734	81	139	0.1491	5.3763	5	93
>L8IPN2	PiggyBac transposable element-derived protein 2 (Fragment)	Bos mutus (wild yak)	Mammalia	Artiodactyla	593	0.1823	0.2533	15.5143	92	0.1676	1.6667	6	360	141	500	0.5942	71	71	100	0.5445	57.8571	81	140	0.1466	5.3763	5	93
>M3X8R6	Uncharacterized protein	Felis catus (Cat) (Felis silvestris catus)	Mammalia	Carnivora	592	0.1881	0.2862	19.9324	118	0.1654	0.5556	2	360	140	499	0.6727	74	74	100	0.6804	80.5755	112	139	0.1648	4.3011	4	93
>M3XQ58	PiggyBac transposable element derived 2	Mustela putorius furo (European domestic ferret) (Mustela furo)	Mammalia	Carnivora	589	0.1942	0.2708	16.9779	100	0.1752	1.6667	6	360	137	496	0.5881	57	57	100	0.5966	66.1765	90	136	0.1649	4.3011	4	93
>Q6P3X8	PiggyBac transposable element-derived protein 2	Homo sapiens (Human)	Mammalia	Primates	592	0.1702	0.2502	15.0338	89	0.1593	1.6667	6	360	140	499	0.5564	51	51	100	0.5534	56.1151	78	139	0.1491	5.3763	5	93
>U6CZT0	PiggyBac transposable element-derived protein 2 (Fragment)	Neovison vison (American mink) (Mustela vison)	Mammalia	Carnivora	217	0.4292	0.4246	39.6313	86	0.1725	0	0	81	137	217	0.5726	58	58	100	0.5747	63.2353	86	136	-	-	-	-
>W5PEK4	PiggyBac transposable element derived 2	Ovis aries (Sheep)	Mammalia	Artiodactyla	593	0.1823	0.2687	17.8752	106	0.1636	0.5556	2	360	141	500	0.6274	71	71	100	0.6206	70.7143	99	140	0.1455	5.3763	5	93
>A0A444SD31	PiggyBac transposable element-derived protein 2 (Fragment)	Armadillidium vulgare (Pillbug) (Pill woodlouse)	Malacostraca	Isopoda (pill bugs, wood lice and sea slaters)	275	0.3494	0.3216	25.8182	71	0.038	0	0	90	186	275	0.4595	38	38	100	0.4596	38.3784	71	185	-	-	-	-
>A0A5B7G886	PiggyBac transposable element-derived protein 2	Portunus trituberculatus (Swimming crab) (Neptunus trituberculatus)	Malacostraca	Decapoda	302	0.2399	0.2427	7.2848	22	0.2279	0	0	72	179	250	0.2207	7	7	100	0.2758	12.3596	22	178	0.1498	0	0	52
>A0A6P4YCH6	piggyBac transposable element-derived protein 2-like	Branchiostoma belcheri (Amphioxus)	Leptocardii	Amphioxiformes	701	0.3704	0.3832	28.816	202	0.2864	16.1446	67	415	156	570	0.5898	58	58	100	0.6411	72.9032	113	155	0.3847	16.7939	22	131
>A0A0A9WA48	PiggyBac transposable element-derived protein 2 (Fragment)	Lygus hesperus (Western plant bug)	Insecta	Hemiptera	651	0.2436	0.291	19.8157	129	0.1892	2.981	11	369	173	541	0.5218	62	62	100	0.5381	55.814	96	172	0.2458	20	22	110
>A0A212EVE0	PiggyBac transposable element-derived protein 2	Danaus plexippus plexippus	Insecta	Lepidoptera (butterflies and moths)	203	0.1323	0.1714	5.9113	12	0.1434	0	0	110	1	110	-	-	-	-	-	-	-	-	0.2045	12.9032	12	93
>A0A2H8TXQ0	PiggyBac transposable element-derived protein 2	Melanaphis sacchari	Insecta	Hemiptera	333	0.1275	0.1686	1.5015	5	0.1515	1.6807	4	238	96	333	0.2115	1.0526	1	95	0.2115	1.0526	1	95	-	-	-	-
>A0A2S2PBK5	PiggyBac transposable element-derived protein 2 (Fragment)	Schizaphis graminum (Green bug aphid)	Insecta	Hemiptera	544	0.1149	0.1668	6.25	34	0.1216	0	0	369	59	427	0.3098	27.5862	16	58	0.3098	27.5862	16	58	0.2384	15.3846	18	117
>A0A2S2QCP0	PiggyBac transposable element-derived protein 2 (Fragment)	Sipha flava (yellow sugarcane aphid)	Insecta	Hemiptera	635	0.2503	0.2749	13.7008	87	0.1631	1.662	6	361	181	541	0.3876	16	16	100	0.4229	26.1111	47	180	0.4211	36.1702	34	94
>A0A3Q0IY36	piggyBac transposable element-derived protein 2-like	Diaphorina citri (Asian citrus psyllid)	Insecta	Hemiptera	413	0.2002	0.2773	19.8547	82	0.1287	0.7576	2	264	150	413	0.506	48	48	100	0.5405	53.6913	80	149	-	-	-	-
>A0A4C1U5N8	PiggyBac transposable element-derived protein 2	Eumeta variegata (Bagworm moth) (Eumeta japonica)	Insecta	Lepidoptera (butterflies and moths)	512	0.3872	0.4009	30.8594	158	0.2756	3.2468	5	154	159	312	0.432	46	46	100	0.4723	52.5316	83	158	0.4409	35	70	200
>A0A6G0YNV8	PiggyBac transposable element-derived protein 2-like	Aphis craccivora (Cowpea aphid)	Insecta	Hemiptera	1208	0.1411	0.1808	3.6424	44	0.1672	1.9608	6	306	545	850	0.3161	20	20	100	0.2134	6.0662	33	544	0.1429	1.3966	5	358
>A0A6I9VFG4	piggyBac transposable element-derived protein 2-like	Bactrocera dorsalis (Oriental fruit fly) (Dacus dorsalis)	Insecta	Diptera	246	0.2733	0.2921	10.1626	25	0.16	0	0	117	130	246	0.4072	23	23	100	0.4118	19.3798	25	129	-	-	-	-
>A0A6J1N5G1	piggyBac transposable element-derived protein 2-like	Bicyclus anynana (Squinting bush brown butterfly)	Insecta	Lepidoptera (butterflies and moths)	222	0.131	0.1669	0	0	0.1086	0	0	99	5	103	-	-	-	-	0.0306	0	0	4	0.2201	0	0	119
>A0A6J2KHT4	piggyBac transposable element-derived protein 2-like	Bombyx mandarina (Wild silk moth) (Wild silkworm)	Insecta	Lepidoptera (butterflies and moths)	642	0.1928	0.2674	19.0031	122	0.1882	3.2609	12	368	152	519	0.5677	71	71	100	0.4853	57.6159	87	151	0.2371	18.6992	23	123
>A0A6J2Y5A1	piggyBac transposable element-derived protein 2-like	Sitophilus oryzae (Rice weevil) (Curculio oryzae)	Insecta	Coleoptera	716	0.1914	0.2593	17.8771	128	0.1424	1.1142	4	359	240	598	0.479	41	41	100	0.504	51.4644	123	239	0.1191	0.8475	1	118
>A0A6P3Y5W6	piggyBac transposable element-derived protein 2-like	Dinoponera quadriceps (South American ant)	Insecta	Hymenoptera	266	0.1028	0.2397	19.5489	52	0.0457	0	0	129	124	252	0.488	50	50	100	0.4697	42.2764	52	123	0.0056	0	0	14
>A0A6P7FCE4	piggyBac transposable element-derived protein 2-like	Diabrotica virgifera virgifera (western corn rootworm)	Insecta	Coleoptera	396	0.1641	0.2499	16.6667	66	0.1215	0	0	272	123	394	0.5771	66	66	100	0.5401	54.0984	66	122	0.0023	0	0	2
>A0A7E5X169	piggyBac transposable element-derived protein 2-like	Trichoplusia ni (Cabbage looper)	Insecta	Lepidoptera (butterflies and moths)	788	0.3102	0.3508	27.9188	220	0.1556	0	0	363	389	751	0.6469	73	73	100	0.5436	56.701	220	388	0.2449	0	0	37
>A0A7F5RJR1	piggyBac transposable element-derived protein 2-like	Agrilus planipennis (Emerald ash borer) (Agrilus marcopoli)	Insecta	Coleoptera	589	0.2715	0.2754	11.8846	70	0.191	0.8403	3	357	170	526	0.3874	18	18	100	0.4737	38.4615	65	169	0.2213	3.1746	2	63
>Q7PKD9	AGAP012114-PA (PiggyBac-derived 2)	Anopheles gambiae (African malaria mosquito)	Insecta	Diptera	565	0.1969	0.2512	14.8673	84	0.1546	2.2161	8	361	98	458	0.5227	58.7629	57	97	0.5227	58.7629	57	97	0.3308	17.757	19	107
>V5GCV7	PiggyBac transposable element-derived protein 2 (Fragment)	Anoplophora glabripennis (Asian longhorn beetle) (Anoplophora nobilis)	Insecta	Coleoptera	169	0.1791	0.1948	2.9586	5	0.1948	2.9586	5	169	1	169	-	-	-	-	-	-	-	-	-	-	-	-
>A0A0K2UE45	PiggyBac transposable elementderived protein 2like [Oreochromis niloticus] (Fragment)	Lepeophtheirus salmonis (Salmon louse)	Hexanauplia	Siphonostomatoida	76	0.0185	0.03	0	0	0.0302	0	0	75	1	75	-	-	-	-	-	-	-	-	0.0107	0	0	1
>A0A6A4W4M3	PiggyBac transposable element-derived protein 2	Amphibalanus amphitrite (Striped barnacle) (Balanus amphitrite)	Hexanauplia	Sessilia	635	0.2575	0.3426	20.7874	132	0.237	4.336	16	369	138	506	0.7729	78	78	100	0.8023	83.9416	115	137	0.1564	0.7752	1	129
>A0A0V0SJ13	PiggyBac transposable element-derived protein 2 (Fragment)	Trichinella nelsoni	Enoplea	Trichinellida	674	0.1554	0.1964	4.3027	29	0.1584	0	0	361	185	545	0.4215	25	25	100	0.2827	13.587	25	184	0.1794	3.1008	4	129
>A0A0V0T4X7	PiggyBac transposable element-derived protein 2	Trichinella murrelli	Enoplea	Trichinellida	595	0.1759	0.2245	9.2437	55	0.164	1.108	4	361	101	461	0.4848	42	42	100	0.4848	42	42	100	0.1931	6.7164	9	134
>A0A0V0VWU8	PiggyBac transposable element-derived protein 2	Trichinella sp, T9	Enoplea	Trichinellida	661	0.1476	0.1923	5.5976	37	0.1616	1.108	4	361	172	532	0.4096	26	26	100	0.2638	15.2047	26	171	0.1834	5.4264	7	129
>A0A0V0WWS1	PiggyBac transposable element-derived protein 2	Trichinella sp, T6	Enoplea	Trichinellida	688	0.1501	0.1894	5.3779	37	0.1615	1.1268	4	355	192	546	0.3867	23	23	100	0.2464	12.0419	23	191	0.1825	7.0423	10	142
>A0A0V0ZQZ2	PiggyBac transposable element-derived protein 2	Trichinella patagoniensis	Enoplea	Trichinellida	755	0.3392	0.345	23.0464	174	0.234	12.037	13	108	585	692	0.3393	21	21	100	0.4017	27.5685	161	584	0.0096	0	0	63
>A0A0V1BUT6	PiggyBac transposable element-derived protein 2	Trichinella spiralis (Trichina worm)	Enoplea	Trichinellida	974	0.2241	0.2848	18.5832	181	0.1615	0	0	209	63	271	0.5464	58.0645	36	62	0.5464	58.0645	36	62	0.2984	20.6259	145	703
>A0A0V1DAD0	PiggyBac transposable element-derived protein 2	Trichinella britovi (Parasitic roundworm)	Enoplea	Trichinellida	646	0.1702	0.2103	6.3467	41	0.1625	1.108	4	361	157	517	0.4407	29	29	100	0.3442	18.5897	29	156	0.1821	6.2016	8	129
>A0A0V1KVA6	PiggyBac transposable element-derived protein 2	Trichinella nativa	Enoplea	Trichinellida	665	0.1554	0.197	5.8647	39	0.1599	1.108	4	361	192	552	0.432	27	27	100	0.2713	14.1361	27	191	0.1898	7.0796	8	113
>A0A0V1MPW6	PiggyBac transposable element-derived protein 2	Trichinella papuae	Enoplea	Trichinellida	699	0.1671	0.2231	8.5837	60	0.1577	0.2786	1	359	236	594	0.3456	33	33	100	0.24	14.0426	33	235	0.4089	24.7619	26	105
>A0A0V1NUK7	PiggyBac transposable element-derived protein 2	Trichinella sp, T8	Enoplea	Trichinellida	583	0.1702	0.2194	8.7479	51	0.1626	1.108	4	361	99	459	0.4864	38.7755	38	98	0.4864	38.7755	38	98	0.1734	7.2581	9	124
>W6NB59	Similar to piggyBac-derived 2 (AGAP012114-PA)	Haemonchus contortus (Barber pole worm)	Chromadorea	Strongylida	371	0.1476	0.2068	8.0863	30	0.1713	0.9146	3	328	41	368	0.5094	67.5	27	40	0.5094	67.5	27	40	0.0467	0	0	3
>A0A087T5F6	PiggyBac transposable element-derived protein 2 (Fragment)	Stegodyphus mimosarum (African social velvet spider)	Arachnida	Araneae (spiders)	545	0.1349	0.218	12.1101	66	0.1477	0.551	2	363	94	456	0.5946	68.8172	64	93	0.5946	68.8172	64	93	0.1113	0	0	89
>A0A147BI91	Putative piggybac-22 sm (Fragment)	Ixodes ricinus (Common tick) (Acarus ricinus)	Arachnida	Ixodida (ticks)	469	0.4051	0.3923	24.9467	117	0.3245	11.4458	38	332	138	469	0.5411	59	59	100	0.5566	57.6642	79	137	-	-	-	-
>A0A224YVZ2	PiggyBac transposable element-derived protein 2-like	Rhipicephalus zambeziensis	Arachnida	Ixodida (ticks)	562	0.1528	0.2028	6.0498	34	0.1904	5.1282	18	351	86	436	0.1203	0	0	85	0.1203	0	0	85	0.2928	12.6984	16	126
>A0A4Y2RTV0	PiggyBac transposable element-derived protein 2	Araneus ventricosus (Orbweaver spider) (Epeira ventricosa)	Arachnida	Araneae (spiders)	638	0.2752	0.2894	18.652	119	0.2205	4.878	18	369	150	518	0.492	53	53	100	0.5183	62.4161	93	149	0.2169	6.6667	8	120
>A0A6P7UYI2	piggyBac transposable element-derived protein 2-like	Ixodes scapularis (Black-legged tick) (Deer tick)	Arachnida	Ixodida (ticks)	626	0.2436	0.2824	18.0511	113	0.187	1.9178	7	365	138	502	0.6109	70	70	100	0.5986	69.3431	95	137	0.214	8.871	11	124
>A0A0F8AVF0	PiggyBac transposable element-derived protein 2	Larimichthys crocea (Large yellow croaker) (Pseudosciaena crocea)	Actinopteri	Acanthomorphata	580	0.2194	0.2953	18.6207	108	0.1912	1.6667	6	360	107	466	0.7521	87	87	100	0.7577	87.7358	93	106	0.1941	7.8947	9	114
>A0A0S7MA33	PGBD2 (Fragment)	Poeciliopsis prolifica (blackstripe livebearer)	Actinopteri	Cyprinodontiformes (killifishes and others)	457	0.1323	0.181	3.9387	18	0.1588	2.1021	7	333	2	334	-	-	-	-	0.5493	100	1	1	0.2382	8.1301	10	123
>A0A1S3T6N9	piggyBac transposable element-derived protein 2-like isoform X1	Salmo salar (Atlantic salmon)	Actinopteri	Salmoniformes (salmons and trouts)	862	0.2833	0.3208	28.0742	242	0.1364	0.2747	1	364	378	741	0.5503	62	62	100	0.5386	58.3554	220	377	0.1967	17.3554	21	121
>A0A2I4CJK9	piggyBac transposable element-derived protein 2-like	Austrofundulus limnaeus	Actinopteri	Cyprinodontiformes (killifishes and others)	432	0.1137	0.1648	7.8704	34	0.1158	0.6369	2	314	1	314	-	-	-	-	-	-	-	-	0.2952	27.1186	32	118
>A0A3N0YHW4	PiggyBac transposable element-derived protein 2	Anabarilius grahami (Kanglang fish) (Barilius grahami)	Actinopteri	Cypriniformes (carps and others)	500	0.374	0.3999	30.6	153	0.324	14.1221	37	262	132	393	0.6957	89	89	100	0.6338	75.5725	99	131	0.2994	15.8879	17	107
>A0A444TZY4	PiggyBac transposable element-derived protein 2	Acipenser ruthenus (Sterlet sturgeon)	Actinopteri	Acipenseriformes (sturgeons and paddlefish)	168	0.2328	0.2502	5.3571	9	0.1496	0	0	40	1	40	-	-	-	-	-	-	-	-	0.2816	7.0312	9	128
>A0A498M707	PiggyBac transposable element-derived 2-like protein	Labeo rohita (Indian major carp) (Cyprinus rohita)	Actinopteri	Cypriniformes (carps and others)	324	0.2129	0.2322	6.1728	20	0.2094	1.2295	3	244	1	244	-	-	-	-	-	-	-	-	0.3019	21.25	17	80
>A0A6I9P0D9	piggyBac transposable element-derived protein 2-like	Notothenia coriiceps (black rockcod)	Actinopteri	Perciformes (perches and others)	136	0.3807	0.381	21.3235	29	0.3561	14.4068	17	118	17	134	0.5215	62.5	10	16	0.5215	62.5	10	16	0.7226	100	2	2
>A0A6P6JU63	piggyBac transposable element-derived protein 2-like	Carassius auratus (Goldfish)	Actinopteri	Cypriniformes (carps and others)	583	0.2224	0.2886	15.0943	88	0.1996	2.507	9	359	107	465	0.6582	72	72	100	0.6717	73.5849	78	106	0.215	0.8475	1	118
>A0A6P7HU91	piggyBac transposable element-derived protein 2-like isoform X1	Parambassis ranga (Indian glassy fish)	Actinopteri	Acanthomorphata	296	0.3929	0.4255	23.3108	69	0.3478	11.215	24	214	83	296	0.6284	54.878	45	82	0.6284	54.878	45	82	-	-	-	-
>A0A6P8VL96	piggyBac transposable element-derived protein 2-like	Gymnodraco acuticeps (Antarctic dragonfish)	Actinopteri	Perciformes (perches and others)	599	0.2645	0.3287	21.5359	129	0.2266	6.3536	23	362	106	467	0.751	89	89	100	0.7464	89.5238	94	105	0.2764	9.0909	12	132
>T0MM39	Piggybac-derived 2 (Agap012114-pa)	Nosema apis BRL 01	Fungi	Microsporidia	547	0.1424	0.1858	4.936	27	0.1408	0.2817	1	355	90	444	0.4015	29.2135	26	89	0.4015	29.2135	26	89	0.1548	0	0	103
number					133	133	133	133	133	133	133	133	133			124	124	124	124	126	126	126	126	125	125	125	125
median					592	0.1823	0.2583	16.3851	92	0.1632	1.3889	5	360			0.56725	59.5	58.5	100	0.55345	58.2734	83	139	0.1557	5.3763	5	93
mean					564.256	0.196955	0.26122	15.712	90.8346	0.168841	1.93744	6.09023	324.97			0.553163	56.2359	54.9355	97.3952	0.53426	56.1112	81.746	153.032	0.17637	7.08969	7.768	100.344
standard deviation					157.28	0.0638222	0.0541984	6.72882	46.683	0.0451034	2.87462	8.48212	81.4837			0.106638	18.0834	19.1314	11.1252	0.126976	20.8303	41.0773	82.7629	0.0860616	10.4596	14.9235	66.0972
number of mammalian proteins				4-83	80	80	80	80	80	80	80	80	80			80	80	80	80	80	80	80	80	79	79	79	79
mean of mammalian proteins					596.413	0.185179	0.264804	17.2427	102.213	0.162049	1.33768	4.8125	353.4			0.590591	61.8375	61.8375	100	0.576404	62.6575	93.0125	152.012	0.152544	4.76271	4.44304	92.1519

## Sheet: piggybac_3
id piggybac_3	protein name	species	class	order	length	median	mean	percent	nof disordered	mean DDE_Tpn	percent DDE_Tpn	nof disordered DDE_Tpn	length DDE_Tpn	begin DDE_Tpn	end DDE_Tpn	mean 100 before	percent 100 before	nof disordered 100 before	length 100 before	mean N-term	percent N-term	nof disordered N-term	length N-term	mean C-term	percent C-term	nof disordered C-term	length C-term
>A0A3M7RU70	PiggyBac transposable element-derived 3-like	Brachionus plicatilis (Marine rotifer) (Brachionus muelleri)	Monogononta	Ploima	583	0.3117	0.3139	18.1818	106	0.135	0	0	85	424	508	0.4309	24	24	100	0.3816	25.0591	106	423	0.1351	0	0	75
>A0A5K1UH13	PiggyBac transposable element-derived protein 3	Macaca mulatta (Rhesus macaque)	Mammalia	Primates	593	0.1914	0.2874	18.887	112	0.1456	0	0	359	141	499	0.6244	58	58	100	0.6527	69.2857	97	140	0.2853	15.9574	15	94
>A8K4Q3	HCG32740, isoform CRA_b (cDNA FLJ77465, highly similar to Homo sapiens piggyBac transposable element derived 3, mRNA)	Homo sapiens (Human)	Mammalia	Primates	1061	0.4119	0.4185	37.983	403	0.1389	0	0	359	609	967	0.5713	52	52	100	0.6041	63.8158	388	608	0.2853	15.9574	15	94
>K7C897	PiggyBac transposable element derived 3	Pan troglodytes (Chimpanzee)	Mammalia	Primates	703	0.2503	0.3599	30.7255	216	0.1383	0	0	359	251	609	0.5713	52	52	100	0.7062	80.4	201	250	0.2851	15.9574	15	94
>Q4R4A3	Testis cDNA clone: QtsA-11460, similar to human piggyBac transposable element derived 3 (PGBD3)	Macaca fascicularis (Crab-eating macaque) (Cynomolgus monkey)	Mammalia	Primates	704	0.2662	0.3748	32.1023	226	0.1504	0	0	359	252	610	0.6274	61	61	100	0.731	84.0637	211	251	0.281	15.9574	15	94
>U3ENV5	PiggyBac transposable element-derived protein 3	Callithrix jacchus (White-tufted-ear marmoset)	Mammalia	Primates	593	0.1942	0.2837	19.0556	113	0.1429	0.2786	1	359	141	499	0.5927	53	53	100	0.6271	65.7143	92	140	0.3098	21.2766	20	94
>A0A3R7Q4S0	Putative piggyBac transposable element-derived protein 3-like	Penaeus vannamei (Whiteleg shrimp) (Litopenaeus vannamei)	Malacostraca	Decapoda	681	0.4685	0.4533	43.4655	296	0.2988	13.0208	25	192	342	533	0.6869	76	76	100	0.5518	63.9296	218	341	0.427	35.8108	53	148
>A0A444TEC9	PiggyBac transposable element-derived protein 3	Armadillidium vulgare (Pillbug) (Pill woodlouse)	Malacostraca	Isopoda (pill bugs, wood lice and sea slaters)	482	0.1716	0.2211	9.3361	45	0.2017	2.029	7	345	51	395	0.6383	76	38	50	0.6383	76	38	50	0.0584	0	0	87
>A0A5B7GJF6	PiggyBac transposable element-derived protein 3	Portunus trituberculatus (Swimming crab) (Neptunus trituberculatus)	Malacostraca	Decapoda	363	0.087	0.1346	0	0	0.1237	0	0	245	5	249	-	-	-	-	0.2707	0	0	4	0.1534	0	0	114
>A0A6A7G2Z0	PiggyBac transposable element-derived protein 3-like (Fragment)	Hirondellea gigas	Malacostraca	Amphipoda (beach hoppers, scuds and well shrimps)	946	0.3392	0.3386	22.1987	210	0.2148	2.973	11	370	410	779	0.3297	1	1	100	0.4333	35.9413	147	409	0.3812	31.1377	52	167
>A0A034VAW9	PiggyBac transposable element-derived protein 3	Bactrocera dorsalis (Oriental fruit fly) (Dacus dorsalis)	Insecta	Diptera	409	0.1323	0.1565	0	0	0.172	0	0	310	1	310	-	-	-	-	-	-	-	-	0.1079	0	0	99
>A0A067R1J3	PiggyBac transposable element-derived protein 3	Zootermopsis nevadensis (Dampwood termite)	Insecta	Blattodea (cockroaches)	166	0.1881	0.2282	7.8313	13	0.2164	5.5901	9	161	1	161	-	-	-	-	-	-	-	-	0.6059	80	4	5
>A0A0A1WJH5	PiggyBac transposable element-derived protein 3	Zeugodacus cucurbitae (Melon fruit fly) (Bactrocera cucurbitae)	Insecta	Diptera	333	0.1501	0.2148	12.9129	43	0.1262	0	0	200	2	201	-	-	-	-	0.0749	0	0	1	0.3501	32.5758	43	132
>A0A0A9Y4U3	PiggyBac transposable element-derived protein 3 (Fragment)	Lygus hesperus (Western plant bug)	Insecta	Hemiptera	215	0.2918	0.2943	8.3721	18	0.2189	3.7037	4	108	108	215	0.3679	14	14	100	0.3703	13.0841	14	107	-	-	-	-
>A0A0K8UM49	PiggyBac transposable element-derived protein 3	Bactrocera latifrons (Malaysian fruit fly) (Chaetodacus latifrons)	Insecta	Diptera	426	0.1852	0.188	0.2347	1	0.1999	0	0	334	1	334	-	-	-	-	-	-	-	-	0.1446	1.087	1	92
>A0A170VS05	Piggybac transposable element-derived protein 3-like protein (Fragment)	Triatoma infestans (Assassin bug)	Insecta	Hemiptera	79	0.0202	0.0324	0	0	0.0346	0	0	73	4	76	-	-	-	-	0.004	0	0	3	0.0068	0	0	3
>A0A1S3DGN1	piggyBac transposable element-derived protein 3-like	Diaphorina citri (Asian citrus psyllid)	Insecta	Hemiptera	632	0.2399	0.3254	21.6772	137	0.1989	1.1111	4	360	180	539	0.5787	57	57	100	0.6536	74.3017	133	179	0.1832	0	0	93
>A0A212FJ76	PiggyBac transposable element-derived protein 3	Danaus plexippus plexippus	Insecta	Lepidoptera (butterflies and moths)	575	0.2364	0.2788	16.5217	95	0.1799	1.385	5	361	123	483	0.5093	44	44	100	0.5157	49.1803	60	122	0.3525	32.6087	30	92
>A0A2H8TNX6	PiggyBac transposable element-derived protein 3	Melanaphis sacchari	Insecta	Hemiptera	704	0.1583	0.1735	0.7102	5	0.1438	0.542	2	369	210	578	0.263	2	2	100	0.2243	0.9569	2	209	0.1764	0.7937	1	126
>A0A2P8Y636	PiggyBac transposable element-derived protein 3	Blattella germanica (German cockroach) (Blatta germanica)	Insecta	Blattodea (cockroaches)	520	0.1411	0.1968	5.9615	31	0.145	0	0	366	54	419	0.4449	22.6415	12	53	0.4449	22.6415	12	53	0.2543	18.8119	19	101
>A0A2S2PUK3	PiggyBac transposable element-derived protein 3	Schizaphis graminum (Green bug aphid)	Insecta	Hemiptera	661	0.1643	0.2058	6.8079	45	0.121	0	0	361	172	532	0.2759	8	8	100	0.3174	10.5263	18	171	0.295	20.9302	27	129
>A0A2S2R733	PiggyBac transposable element-derived protein 3	Sipha flava (yellow sugarcane aphid)	Insecta	Hemiptera	659	0.2645	0.3045	20.4856	135	0.2075	2.5352	9	355	186	540	0.5017	51	51	100	0.5459	56.2162	104	185	0.2183	18.4874	22	119
>A0A4C1TXU8	Chimeric ERCC6-PGBD3 protein	Eumeta variegata (Bagworm moth) (Eumeta japonica)	Insecta	Lepidoptera (butterflies and moths)	1237	0.384	0.3817	27.0816	335	0.1765	0.8658	2	231	355	585	0.4616	34	34	100	0.4097	29.3785	104	354	0.4392	35.1227	229	652
>A0A6G0W261	PiggyBac transposable element-derived protein 3-like (Fragment)	Aphis craccivora (Cowpea aphid)	Insecta	Hemiptera	777	0.1251	0.1857	7.3359	57	0.1221	0	0	238	2	239	-	-	-	-	0.0494	0	0	1	0.214	10.5948	57	538
>A0A6J0B9L6	piggyBac transposable element-derived protein 3-like	Neodiprion lecontei (Redheaded pine sawfly)	Insecta	Hymenoptera	200	0.2208	0.2921	20	40	0.1755	3.1008	4	129	72	200	0.5039	50.7042	36	71	0.5039	50.7042	36	71	-	-	-	-
>A0A6J1NUC3	piggyBac transposable element-derived protein 3-like isoform X1	Bicyclus anynana (Squinting bush brown butterfly)	Insecta	Lepidoptera (butterflies and moths)	607	0.2399	0.2831	15.486	94	0.1977	1.9499	7	359	130	488	0.5603	62	62	100	0.579	67.4419	87	129	0.2199	0	0	119
>A0A6J1TD98	piggyBac transposable element-derived protein 3-like	Frankliniella occidentalis (Western flower thrips) (Euthrips occidentalis)	Insecta	Thysanoptera (thrips)	282	0.1837	0.1837	0	0	0.1829	0	0	271	1	271	-	-	-	-	-	-	-	-	0.2046	0	0	11
>A0A6J2JH40	piggyBac transposable element-derived protein 3-like	Bombyx mandarina (Wild silk moth) (Wild silkworm)	Insecta	Lepidoptera (butterflies and moths)	637	0.2292	0.2665	13.0298	83	0.1871	1.9391	7	361	185	545	0.4672	39	39	100	0.3785	25	46	184	0.3539	32.6087	30	92
>A0A6J2X3B3	piggyBac transposable element-derived protein 3-like (piggyBac transposable element-derived protein 3-like isoform X1)	Sitophilus oryzae (Rice weevil) (Curculio oryzae)	Insecta	Coleoptera	633	0.2609	0.2947	17.2196	109	0.2092	1.3699	5	365	174	538	0.4821	43	43	100	0.5146	52.6012	91	173	0.2226	13.6842	13	95
>A0A6P3Y9I4	piggyBac transposable element-derived protein 3-like	Dinoponera quadriceps (South American ant)	Insecta	Hymenoptera	362	0.0888	0.1324	0.8287	3	0.1318	1.0526	3	285	1	285	-	-	-	-	-	-	-	-	0.1348	0	0	77
>A0A6P7G3H5	piggyBac transposable element-derived protein 3-like	Diabrotica virgifera virgifera (western corn rootworm)	Insecta	Coleoptera	313	0.2034	0.2871	22.6837	71	0.1367	0	0	208	106	313	0.5848	67	67	100	0.5851	67.619	71	105	-	-	-	-
>A0A7E5X1X3	piggyBac transposable element-derived protein 3-like	Trichoplusia ni (Cabbage looper)	Insecta	Lepidoptera (butterflies and moths)	686	0.1942	0.2539	15.1603	104	0.1568	1.0899	4	367	209	575	0.3612	27	27	100	0.4787	48.0769	100	208	0.1539	0	0	111
>E2C2B7	PiggyBac transposable element-derived protein 3 (Fragment)	Harpegnathos saltator (Jerdon's jumping ant)	Insecta	Hymenoptera	147	0.0817	0.1076	0	0	0.1076	0	0	147	1	147	-	-	-	-	-	-	-	-	-	-	-	-
>Q7PG12	AGAP000379-PA (PiggyBac-derived 3)	Anopheles gambiae (African malaria mosquito)	Insecta	Diptera	500	0.268	0.3239	20	100	0.2987	16.4179	55	335	92	426	0.4399	34.0659	31	91	0.4399	34.0659	31	91	0.295	18.9189	14	74
>V5H1L7	PiggyBac transposable element-derived protein (Fragment)	Anoplophora glabripennis (Asian longhorn beetle) (Anoplophora nobilis)	Insecta	Coleoptera	145	0.2002	0.2121	0.6897	1	0.2121	0.6897	1	145	1	145	-	-	-	-	-	-	-	-	-	-	-	-
>T2M9K1	PiggyBac transposable element-derived protein 3 (Fragment)	Hydra vulgaris (Hydra) (Hydra attenuata)	Hydrozoa (hydrozoans)	Anthoathecata	624	0.1759	0.226	8.3333	52	0.1804	2.7855	10	359	154	512	0.4081	31	31	100	0.3377	20.915	32	153	0.2197	8.9286	10	112
>A0A0K2USL2	PiggyBac transposable elementderived protein 3like [Oreochromis niloticus] (Fragment)	Lepeophtheirus salmonis (Salmon louse)	Hexanauplia	Siphonostomatoida	227	0.1449	0.167	1.3216	3	0.1254	0	0	141	66	206	0.2748	4.6154	3	65	0.2748	4.6154	3	65	0.1126	0	0	21
>A0A6A4X192	PiggyBac transposable element-derived protein 3	Amphibalanus amphitrite (Striped barnacle) (Balanus amphitrite)	Hexanauplia	Sessilia	606	0.2884	0.2918	11.8812	72	0.2288	0.542	2	369	139	507	0.5269	58	58	100	0.4866	42.029	58	138	0.2549	12.1212	12	99
>A0A0V0RWJ2	PiggyBac transposable element-derived protein 3	Trichinella nelsoni	Enoplea	Trichinellida	668	0.0985	0.1419	0.8982	6	0.1895	1.1869	4	337	268	604	0.1788	2	2	100	0.0833	0.7491	2	267	0.1365	0	0	64
>A0A0V0UEI7	PiggyBac transposable element-derived protein 3	Trichinella murrelli	Enoplea	Trichinellida	947	0.2292	0.2611	9.0813	86	0.2082	7.3654	26	353	498	850	0.439	29	29	100	0.3107	12.0724	60	497	0.1988	0	0	97
>A0A0V0X1R7	PiggyBac transposable element-derived protein 3	Trichinella sp, T6	Enoplea	Trichinellida	563	0.1702	0.2046	4.2629	24	0.1728	0	0	354	116	469	0.3773	23	23	100	0.3431	20	23	115	0.1549	1.0638	1	94
>A0A0V1BU60	PiggyBac transposable element-derived protein 3	Trichinella spiralis (Trichina worm)	Enoplea	Trichinellida	1047	0.3426	0.3576	24.5463	257	0.1893	0	0	146	285	430	0.5213	53	53	100	0.4618	38.7324	110	284	0.3494	23.825	147	617
>A0A0V1CBS1	PiggyBac transposable element-derived protein 3	Trichinella britovi (Parasitic roundworm)	Enoplea	Trichinellida	863	0.2849	0.3105	20.1622	174	0.1898	0	0	112	1	112	-	-	-	-	-	-	-	-	0.3285	23.1691	174	751
>A0A0V1L181	PiggyBac transposable element-derived protein 3	Trichinella nativa	Enoplea	Trichinellida	652	0.1759	0.2326	8.2822	54	0.1993	2.4316	8	329	117	445	0.5009	41	41	100	0.4776	36.2069	42	116	0.1483	1.9324	4	207
>A0A0V1MHI4	PiggyBac transposable element-derived protein 3	Trichinella papuae	Enoplea	Trichinellida	623	0.247	0.3178	24.2376	151	0.1971	4.4568	16	359	139	497	0.6685	84	84	100	0.6966	88.4058	122	138	0.2468	10.3175	13	126
>A0A0V1NTZ8	PiggyBac transposable element-derived protein 3	Trichinella sp, T8	Enoplea	Trichinellida	845	0.3631	0.3664	24.6154	208	0.1794	0	0	193	65	257	0.3998	29.6875	19	64	0.3998	29.6875	19	64	0.4241	32.1429	189	588
>A0A6P7T4Y0	piggyBac transposable element-derived protein 3-like	Octopus vulgaris (Common octopus)	Cephalopoda (cephalopods)	Octopoda	373	0.0719	0.1027	0	0	0.0964	0	0	283	1	283	-	-	-	-	-	-	-	-	0.1223	0	0	90
>A0A087U8G4	PiggyBac transposable element-derived protein 3 (Fragment)	Stegodyphus mimosarum (African social velvet spider)	Arachnida	Araneae (spiders)	547	0.2094	0.2425	8.2267	45	0.1792	0	0	360	108	467	0.4525	37	37	100	0.4724	41.1215	44	107	0.22	1.25	1	80
>A0A224YVY7	PiggyBac transposable element-derived protein 3-like	Rhipicephalus zambeziensis	Arachnida	Ixodida (ticks)	646	0.3426	0.3924	34.5201	223	0.2089	1.9444	7	360	209	568	0.7115	92	92	100	0.707	90.8654	189	208	0.4005	34.6154	27	78
>A0A3S3RKM4	PiggyBac transposable element-derived protein 3-like protein (Fragment)	Dinothrombium tinctorium	Arachnida	Trombidiformes	556	0.2034	0.2521	11.1511	62	0.1765	0.2762	1	362	63	424	0.4669	38.7097	24	62	0.4669	38.7097	24	62	0.3586	28.0303	37	132
>A0A443S4F6	PiggyBac transposable element-derived protein 3-like protein	Leptotrombidium deliense	Arachnida	Trombidiformes	575	0.1823	0.2215	8.1739	47	0.1508	0	0	360	98	457	0.4055	19.5876	19	97	0.4055	19.5876	19	97	0.2859	23.7288	28	118
>A0A4Y2N926	PiggyBac transposable element-derived protein 3	Araneus ventricosus (Orbweaver spider) (Epeira ventricosa)	Arachnida	Araneae (spiders)	662	0.2645	0.2965	17.0695	113	0.2466	7.1875	23	320	148	467	0.5518	57	57	100	0.5528	61.2245	90	147	0.1854	0	0	195
>A0A6P7UIS4	piggyBac transposable element-derived protein 3-like	Ixodes scapularis (Black-legged tick) (Deer tick)	Arachnida	Ixodida (ticks)	628	0.2849	0.3288	23.0892	145	0.2307	3.8674	14	362	152	513	0.6217	80	80	100	0.6184	77.4834	117	151	0.2571	12.1739	14	115
>A0A7D9LNQ4	PiggyBac transposable element-derived 3-like	Paramuricea clavata (Red gorgonian) (Violescent sea-whip)	Anthozoa (anthozoans)	Alcyonacea (soft corals)	560	0.2292	0.2531	10.5357	59	0.2519	11.1538	29	260	122	381	0.1769	3	3	100	0.2174	8.2645	10	121	0.2789	11.1732	20	179
>A0A6P8SIH9	piggyBac transposable element-derived protein 3-like	Geotrypetes seraphini (Gaboon caecilian) (Caecilia seraphini)	Amphibia	Gymnophiona	597	0.1969	0.2421	13.4003	80	0.1353	0	0	363	124	486	0.5406	59	59	100	0.5247	52.8455	65	123	0.2783	13.5135	15	111
>A0A0F8AM24	PiggyBac transposable element-derived protein 3	Larimichthys crocea (Large yellow croaker) (Pseudosciaena crocea)	Actinopteri	Acanthomorphata	340	0.2094	0.2316	2.6471	9	0.243	0.5988	1	167	56	222	0.1582	0	0	55	0.1582	0	0	55	0.2499	6.7797	8	118
>A0A0S7I9G2	PGBD3 (Fragment)	Poeciliopsis prolifica (blackstripe livebearer)	Actinopteri	Cyprinodontiformes (killifishes and others)	508	0.2575	0.3045	21.2598	108	0.2032	3.8781	14	361	130	490	0.658	88	88	100	0.6047	72.8682	94	129	0.1861	0	0	18
>A0A146SI21	PiggyBac transposable element-derived protein 3	Fundulus heteroclitus (Killifish) (Mummichog)	Actinopteri	Cyprinodontiformes (killifishes and others)	770	0.2522	0.3348	25.7143	198	0.1479	0.274	1	365	283	647	0.699	69	69	100	0.6488	67.0213	189	282	0.1696	6.5041	8	123
>A0A1S3T3T3	piggyBac transposable element-derived protein 3-like isoform X1	Salmo salar (Atlantic salmon)	Actinopteri	Salmoniformes (salmons and trouts)	341	0.0835	0.1336	1.173	4	0.1167	1.7778	4	225	1	225	-	-	-	-	-	-	-	-	0.1665	0	0	116
>A0A2D0SWB9	piggyBac transposable element-derived protein 3-like isoform X1	Ictalurus punctatus (Channel catfish) (Silurus punctatus)	Actinopteri	Siluriformes (catfishes)	809	0.2752	0.3223	26.0816	211	0.1334	0	0	364	324	687	0.4223	31	31	100	0.5731	60.3715	195	323	0.2222	13.1148	16	122
>A0A2I4CSC6	piggyBac transposable element-derived protein 3-like isoform X1	Austrofundulus limnaeus	Actinopteri	Cyprinodontiformes (killifishes and others)	867	0.3774	0.4364	38.5236	334	0.2341	2.1978	8	364	381	744	0.7144	92	92	100	0.675	81.0526	308	380	0.2981	14.6341	18	123
>A0A3N0YEB4	PiggyBac transposable element-derived protein 3	Anabarilius grahami (Kanglang fish) (Barilius grahami)	Actinopteri	Cypriniformes (carps and others)	757	0.3599	0.417	39.1017	296	0.2143	4.6703	17	364	173	536	0.7535	97	97	100	0.7926	98.2558	169	172	0.4585	49.7738	110	221
>A0A444V735	PiggyBac transposable element-derived protein 3	Acipenser ruthenus (Sterlet sturgeon)	Actinopteri	Acipenseriformes (sturgeons and paddlefish)	409	0.1791	0.194	1.2225	5	0.2059	1.6667	2	120	39	158	0.3673	7.8947	3	38	0.3673	7.8947	3	38	0.162	0	0	251
>A0A498L827	PiggyBac transposable element-derived 3-like protein	Labeo rohita (Indian major carp) (Cyprinus rohita)	Actinopteri	Cypriniformes (carps and others)	885	0.1449	0.168	1.0169	9	0.1817	0	0	348	404	751	0.3323	9	9	100	0.1686	2.2333	9	403	0.1305	0	0	134
>A0A6I9Q700	piggyBac transposable element-derived protein 3-like	Notothenia coriiceps (black rockcod)	Actinopteri	Perciformes (perches and others)	522	0.1162	0.1877	8.046	42	0.1268	0.5495	2	364	41	404	0.4917	37.5	15	40	0.4917	37.5	15	40	0.2724	21.1864	25	118
>A0A6J2PS30	piggyBac transposable element-derived protein 3-like	Cottoperca gobio (Frogmouth) (Aphritis gobio)	Actinopteri	Perciformes (perches and others)	238	0.3668	0.4321	39.0756	93	0.2118	4.6358	7	151	88	238	0.8146	98.8506	86	87	0.8146	98.8506	86	87	-	-	-	-
>A0A6P6L4R2	piggyBac transposable element-derived protein 3-like	Carassius auratus (Goldfish)	Actinopteri	Cypriniformes (carps and others)	662	0.2918	0.3931	32.7795	217	0.2183	5.4945	20	364	173	536	0.7401	91	91	100	0.7937	94.7674	163	172	0.3512	26.9841	34	126
>A0A6P7JRE3	piggyBac transposable element-derived protein 3-like	Parambassis ranga (Indian glassy fish)	Actinopteri	Acanthomorphata	472	0.1881	0.2199	4.661	22	0.2189	2.514	9	358	1	358	-	-	-	-	-	-	-	-	0.2232	11.4035	13	114
>A0A6P7LN28	piggyBac transposable element-derived protein 3-like	Betta splendens (Siamese fighting fish)	Actinopteri	Anabantiformes (gouramies and others)	538	0.3409	0.3567	29.1822	157	0.2893	16.7147	58	347	101	447	0.6013	73	73	100	0.6013	73	73	100	0.3446	28.5714	26	91
>A0A6P8ET62	piggyBac transposable element-derived protein 3-like	Clupea harengus (Atlantic herring)	Actinopteri	Clupeiformes (herrings and anchovies)	573	0.2783	0.3349	24.0838	138	0.2064	4.7091	17	361	75	435	0.6574	72.973	54	74	0.6574	72.973	54	74	0.4983	48.5507	67	138
>A0A6P8V008	piggyBac transposable element-derived protein 3-like	Gymnodraco acuticeps (Antarctic dragonfish)	Actinopteri	Perciformes (perches and others)	822	0.2522	0.353	24.6959	203	0.1814	3.0137	11	365	176	540	0.8107	94	94	100	0.846	96.5714	169	175	0.2691	8.156	23	282
>A0A0F9Z909	Piggybac transposable element-derived protein 3-like protein	Nosema ceranae	Fungi	Microsporidia	199	0.1251	0.1475	0	0	0.1244	0	0	142	54	195	0.2072	0	0	53	0.2072	0	0	53	0.1784	0	0	4
number					72	72	72	72	72	72	72	72	72			57	57	57	57	61	61	61	61	66	66	66	66
median					593	0.2151	0.27265	13.215	76	0.18155	0.77775	2	353.5			0.5017	44	41	100	0.4866	42.029	60	138	0.24835	11.7623	13.5	113
mean					571.319	0.224282	0.266186	14.9447	99.3611	0.17976	2.18801	6.61111	292.264			0.500458	45.8111	43.1228	91.2281	0.474162	44.4734	81.3607	168.82	0.252676	14.2716	25.9848	148.394
standard deviation					233.709	0.0887689	0.089776	11.9478	96.5508	0.0476318	3.53296	11.055	93.6251			0.159614	29.0082	28.9945	17.7995	0.198392	31.0285	80.5866	127.094	0.10925	15.6272	45.6975	148.877
number of mammalian proteins				3-7	5	5	5	5	5	5	5	5	5			5	5	5	5	5	5	5	5	5	5	5	5
mean of mammalian proteins					730.8	0.2628	0.34486	27.7507	214	0.14322	0.05572	0.2	359			0.59742	55.2	55.2	100	0.66422	72.6559	197.8	277.8	0.2893	17.0212	16	94
>Q8N328	PiggyBac transposable element-derived protein 3	Homo sapiens			593

## Sheet: piggybac_4
id piggybac_4	protein name	species	class	order	length	median	mean	percent	nof disordered	mean DDE_Tpn	percent DDE_Tpn	nof disordered DDE_Tpn	length DDE_Tpn	begin DDE_Tpn	end DDE_Tpn	mean Tnp_zf-ribbon	percent Tnp_zf-ribbon	nof disordered Tnp_zf-ribbon	length Tnp_zf-ribbon	begin Tnp_zf-ribbon	end Tnp_zf-ribbon	mean 100 before	percent 100 before	nof disordered 100 before	length 100 before	mean between	percent between	nof disordered between	length between	mean N-term	percent N-term	nof disordered N-term	length N-term	mean C-term	percent C-term	nof disordered C-term	length C-term
>A0A395MHE3	Piggybac transposable element-derived protein 4	Fusarium flagelliforme	Sordariomycetes	Hypocreales	526	0.1716	0.2225	9.1255	48	0.192	4.4289	19	429	60	488	-	-	-	-	-	-	0.4566	49.1525	29	59	-	-	-	-	0.4566	49.1525	29	59	0.2038	0	0	38
>A0A4U6X4A4	PiggyBac transposable element-derived protein 4	Colletotrichum tanaceti	Sordariomycetes	Glomerellales	453	0.3321	0.3166	15.011	68	0.2935	11.7021	44	376	77	452	-	-	-	-	-	-	0.4314	31.5789	24	76	-	-	-	-	0.4314	31.5789	24	76	0.2783	0	0	1
>A0A559LHW6	PiggyBac transposable element-derived protein 4	Fusarium oxysporum f, sp, cubense	Sordariomycetes	Hypocreales	579	0.2436	0.3027	19.6891	114	0.2117	6.2937	27	429	61	489	-	-	-	-	-	-	0.499	51.6667	31	60	-	-	-	-	0.499	51.6667	31	60	0.6059	62.2222	56	90
>N1R8C7	PiggyBac transposable element-derived protein 4	Fusarium oxysporum f, sp, cubense (strain race 4) (Panama disease fungus)	Sordariomycetes	Hypocreales	369	0.1702	0.2171	8.9431	33	0.1627	0.6494	2	308	61	368	-	-	-	-	-	-	0.499	51.6667	31	60	-	-	-	-	0.499	51.6667	31	60	0.0631	0	0	1
>N4U9I9	PiggyBac transposable element-derived protein 4 (Fragment)	Fusarium oxysporum f, sp, cubense (strain race 1) (Panama disease fungus)	Sordariomycetes	Hypocreales	438	0.1702	0.1982	5.7078	25	0.1454	0	0	163	5	167	-	-	-	-	-	-	-	-	-	-	-	-	-	-	0.3044	0	0	4	0.2284	9.2251	25	271
>A0A096NT85	Uncharacterized protein	Papio anubis (Olive baboon)	Mammalia	Primates	585	0.2399	0.2827	20	117	0.1987	8.4699	31	366	103	468	0.1287	0	0	37	539	575	0.57	65	65	100	0.4127	27.1429	19	70	0.5742	65.6863	67	102	0.041	0	0	10
>A0A0D9SEG0	Uncharacterized protein	Chlorocebus sabaeus (Green monkey) (Cercopithecus sabaeus)	Mammalia	Primates	585	0.2436	0.2839	20	117	0.201	8.4699	31	366	103	468	0.1289	0	0	37	539	575	0.5701	65	65	100	0.4111	27.1429	19	70	0.5743	65.6863	67	102	0.0401	0	0	10
>A0A2K5BXT0	Uncharacterized protein	Aotus nancymaae (Ma's night monkey)	Mammalia	Primates	585	0.2193	0.2799	20.5128	120	0.1954	7.9235	29	366	103	468	0.1212	0	0	37	539	575	0.5797	70	70	100	0.3962	27.1429	19	70	0.5838	70.5882	72	102	0.0458	0	0	10
>A0A2K5HN84	Uncharacterized protein	Colobus angolensis palliatus (Peters' Angolan colobus)	Mammalia	Primates	585	0.2224	0.2802	20	117	0.1996	8.4699	31	366	103	468	0.123	0	0	37	539	575	0.5701	65	65	100	0.3907	27.1429	19	70	0.5743	65.6863	67	102	0.0363	0	0	10
>A0A2K5KZS5	Uncharacterized protein	Cercocebus atys (Sooty mangabey) (Cercocebus torquatus atys)	Mammalia	Primates	585	0.2399	0.2809	20	117	0.1998	8.4699	31	366	103	468	0.1287	0	0	37	539	575	0.5575	65	65	100	0.4127	27.1429	19	70	0.5602	65.6863	67	102	0.041	0	0	10
>A0A2K5PIR4	Uncharacterized protein	Cebus capucinus imitator (Panamanian white-faced capuchin)	Mammalia	Primates	585	0.2094	0.2743	19.1453	112	0.1961	7.9235	29	366	103	468	0.122	0	0	37	539	575	0.5516	62	62	100	0.3858	27.1429	19	70	0.5563	62.7451	64	102	0.0431	0	0	10
>A0A2K5UF88	Uncharacterized protein	Macaca fascicularis (Crab-eating macaque) (Cynomolgus monkey)	Mammalia	Primates	585	0.2364	0.2763	18.9744	111	0.2008	8.4699	31	366	103	468	0.119	0	0	37	539	575	0.5568	65	65	100	0.3755	18.5714	13	70	0.5596	65.6863	67	102	0.036	0	0	10
>A0A2K5XAW3	Uncharacterized protein	Mandrillus leucophaeus (Drill) (Papio leucophaeus)	Mammalia	Primates	585	0.2399	0.282	19.6581	115	0.2001	8.4699	31	366	103	468	0.1287	0	0	37	539	575	0.5607	63	63	100	0.4127	27.1429	19	70	0.5653	63.7255	65	102	0.041	0	0	10
>A0A2K6ALX5	Uncharacterized protein	Macaca nemestrina (Pig-tailed macaque)	Mammalia	Primates	585	0.2292	0.2726	17.9487	105	0.1922	6.0109	22	366	103	468	0.1253	0	0	37	539	575	0.5575	65	65	100	0.3851	22.8571	16	70	0.5602	65.6863	67	102	0.0377	0	0	10
>A0A2K6JV20	Uncharacterized protein	Rhinopithecus bieti (Black snub-nosed monkey) (Pygathrix bieti)	Mammalia	Primates	585	0.2364	0.2822	20	117	0.2006	8.4699	31	366	103	468	0.1238	0	0	37	539	575	0.5701	65	65	100	0.4026	27.1429	19	70	0.5743	65.6863	67	102	0.0338	0	0	10
>A0A2K6NHE6	Uncharacterized protein	Rhinopithecus roxellana (Golden snub-nosed monkey) (Pygathrix roxellana)	Mammalia	Primates	585	0.2364	0.2823	20	117	0.2006	8.4699	31	366	103	468	0.1238	0	0	37	539	575	0.5701	65	65	100	0.4027	27.1429	19	70	0.5743	65.6863	67	102	0.0371	0	0	10
>A0A2K6S7R1	PiggyBac transposable element derived 4	Saimiri boliviensis boliviensis (Bolivian squirrel monkey)	Mammalia	Primates	585	0.2002	0.2709	19.3162	113	0.1943	7.9235	29	366	103	468	0.1182	0	0	37	539	575	0.5546	65	65	100	0.3691	24.2857	17	70	0.5562	65.6863	67	102	0.0418	0	0	10
>A0A2Y9RRK0	piggyBac transposable element-derived protein 4	Trichechus manatus latirostris (Florida manatee)	Mammalia	Sirenia (manatees and dugongs (seacows))	604	0.3133	0.3624	22.1854	134	0.2667	9.9462	37	372	126	497	0.217	0	0	31	566	596	0.7687	82	82	100	0.3024	1.4706	1	68	0.7333	76.8	96	125	0.0937	0	0	8
>A0A6J3GH09	piggyBac transposable element-derived protein 4	Sapajus apella (Brown-capped capuchin) (Cebus apella)	Mammalia	Primates	585	0.2094	0.2772	20.1709	118	0.1955	7.9235	29	366	103	468	0.122	0	0	37	539	575	0.5708	68	68	100	0.3858	27.1429	19	70	0.5752	68.6275	70	102	0.0431	0	0	10
>A0A6P3S0U3	piggyBac transposable element-derived protein 4 isoform X1	Pteropus vampyrus (Large flying fox)	Mammalia	Chiroptera	585	0.1759	0.2209	10.5983	62	0.1484	3.8251	14	366	104	469	0.1517	0	0	36	540	575	0.4165	31	31	100	0.3652	20	14	70	0.4241	33.0097	34	103	0.021	0	0	10
>A0A6P6E0X5	piggyBac transposable element-derived protein 4-like	Octodon degus (Degu) (Sciurus degus)	Mammalia	Rodentia	580	0.2094	0.2947	19.6552	114	0.1867	3.3058	12	363	111	473	0.1512	0	0	37	541	577	0.6335	76	76	100	0.3854	23.8806	16	67	0.6518	78.1818	86	110	0.0123	0	0	3
>F7FDY8	Uncharacterized protein	Callithrix jacchus (White-tufted-ear marmoset)	Mammalia	Primates	585	0.2002	0.2668	17.9487	105	0.1838	5.1913	19	366	103	468	0.122	0	0	37	539	575	0.5586	66	66	100	0.3771	25.7143	18	70	0.5631	66.6667	68	102	0.0431	0	0	10
>G3QWT8	PiggyBac transposable element derived 4	Gorilla gorilla gorilla (Western lowland gorilla)	Mammalia	Primates	585	0.2399	0.2815	19.6581	115	0.2007	8.4699	31	366	103	468	0.1188	0	0	37	539	575	0.5737	66	66	100	0.393	22.8571	16	70	0.5778	66.6667	68	102	0.0376	0	0	10
>G7MWA2	PiggyBac transposable element-derived protein 4	Macaca mulatta (Rhesus macaque)	Mammalia	Primates	585	0.2436	0.2832	20	117	0.203	8.4699	31	366	103	468	0.1287	0	0	37	539	575	0.5575	65	65	100	0.415	27.1429	19	70	0.5602	65.6863	67	102	0.041	0	0	10
>H2NMQ4	Uncharacterized protein	Pongo abelii (Sumatran orangutan) (Pongo pygmaeus abelii)	Mammalia	Primates	585	0.2399	0.2791	19.1453	112	0.2	8.4699	31	366	103	468	0.1189	0	0	37	539	575	0.5626	63	63	100	0.3926	22.8571	16	70	0.5669	63.7255	65	102	0.036	0	0	10
>K7DKZ9	PiggyBac transposable element derived 4	Pan troglodytes (Chimpanzee)	Mammalia	Primates	585	0.2399	0.2779	19.8291	116	0.2001	8.4699	31	366	103	468	0.121	0	0	37	539	575	0.5529	65	65	100	0.3951	25.7143	18	70	0.5574	65.6863	67	102	0.0373	0	0	10
>Q96DM1	PiggyBac transposable element-derived protein 4	Homo sapiens (Human)	Mammalia	Primates	585	0.2399	0.2754	18.1197	106	0.1997	8.4699	31	366	103	468	0.1188	0	0	37	539	575	0.5418	57	57	100	0.393	22.8571	16	70	0.5465	57.8431	59	102	0.0376	0	0	10
>Unknown_piggybat	piggyBat	Miotys lucifugus	Mammalia	Chiroptera	572	0.1541	0.2275	13.0662	75	0.1411	1.1461	4	349	100	448	0.1091	0	0	33	532	564	0.5158	54.5455	54	99	0.3084	20.4819	17	83	0.5158	54.5455	54	99	0.1115	0	0	10
>A0A2P2I8I0	PiggyBac transposable element-derived protein 4-like (Fragment)	Hirondellea gigas	Malacostraca	Amphipoda (beach hoppers, scuds and well shrimps)	584	0.2522	0.3121	21.4041	125	0.1975	0.8671	3	346	142	487	-	-	-	-	-	-	0.5748	67	67	100	-	-	-	-	0.6618	76.5957	108	141	0.2124	14.433	14	97
>A0A3R7PGU7	PiggyBac transposable element-derived protein 4	Penaeus vannamei (Whiteleg shrimp) (Litopenaeus vannamei)	Malacostraca	Decapoda	1035	0.384	0.407	36.715	380	0.1977	1.4706	5	340	186	525	0.247	6.4516	2	31	591	621	0.4349	22	22	100	0.3545	21.5385	14	65	0.5564	56.2162	104	185	0.5323	61.5942	255	414
>A0A444TIY8	PiggyBac transposable element-derived protein 4	Armadillidium vulgare (Pillbug) (Pill woodlouse)	Malacostraca	Isopoda (pill bugs, wood lice and sea slaters)	542	0.2241	0.2493	6.6421	36	0.2032	1.7182	5	291	178	468	0.2091	0	0	33	500	532	0.4145	26	26	100	0.4241	6.4516	2	31	0.3124	16.3842	29	177	0.0634	0	0	10
>A0A5B7DMX1	PiggyBac transposable element-derived protein 4	Portunus trituberculatus (Swimming crab) (Neptunus trituberculatus)	Malacostraca	Decapoda	620	0.1881	0.2753	17.9032	111	0.1381	0.5376	2	372	84	455	-	-	-	-	-	-	0.4876	46.988	39	83	-	-	-	-	0.4876	46.988	39	83	0.4776	42.4242	70	165
>A0A5N5TGZ5	PiggyBac transposable element-derived protein 4	Armadillidium nasatum	Malacostraca	Isopoda (pill bugs, wood lice and sea slaters)	592	0.374	0.353	28.5473	169	0.2204	4.918	15	305	270	574	-	-	-	-	-	-	0.5441	54	54	100	-	-	-	-	0.5212	57.2491	154	269	0.0875	0	0	18
>A0A1S3HZ01	piggyBac transposable element-derived protein 4-like	Lingula unguis	Lingulata	Lingulida	590	0.247	0.2632	13.5593	80	0.2171	4.5576	17	373	116	488	-	-	-	-	-	-	0.5164	62	62	100	-	-	-	-	0.4923	53.913	62	115	0.1735	0.9804	1	102
>A0A6P4XXI9	piggyBac transposable element-derived protein 4-like	Branchiostoma belcheri (Amphioxus)	Leptocardii	Amphioxiformes	525	0.4119	0.4944	40.7619	214	0.3036	11.2392	39	347	178	524	-	-	-	-	-	-	0.8356	98	98	100	-	-	-	-	0.8697	98.8701	175	177	0.2849	0	0	1
>A0A067QJ20	PiggyBac transposable element-derived protein 4	Zootermopsis nevadensis (Dampwood termite)	Insecta	Blattodea (cockroaches)	125	0.0568	0.1189	4	5	0.1435	5.2083	5	96	4	99	-	-	-	-	-	-	-	-	-	-	-	-	-	-	0.0241	0	0	3	0.0389	0	0	26
>A0A084W7H9	PiggyBac transposable element-derived protein 4-like protein	Anopheles sinensis (Mosquito)	Insecta	Diptera	521	0.2328	0.2705	11.3244	59	0.235	7.0822	25	353	51	403	-	-	-	-	-	-	0.3145	2	1	50	-	-	-	-	0.3145	2	1	50	0.358	27.9661	33	118
>A0A0A1XDK6	PiggyBac transposable element-derived protein 4	Zeugodacus cucurbitae (Melon fruit fly) (Bactrocera cucurbitae)	Insecta	Diptera	641	0.2541	0.2745	10.7644	69	0.1685	0.3165	1	316	157	472	0.2288	0	0	36	571	606	0.4253	26	26	100	0.2899	0	0	98	0.408	25.641	40	156	0.6412	80	28	35
>A0A0J7KGC4	Piggybac transposable element-derived protein 4-like protein	Lasius niger (Black garden ant)	Insecta	Hymenoptera	587	0.2715	0.3227	21.6354	127	0.2239	1.6807	6	357	137	493	-	-	-	-	-	-	0.7069	94	94	100	-	-	-	-	0.6683	88.9706	121	136	0.198	0	0	94
>A0A0K8W8E0	PiggyBac transposable element-derived protein 4	Bactrocera latifrons (Malaysian fruit fly) (Chaetodacus latifrons)	Insecta	Diptera	643	0.2034	0.2467	11.042	71	0.1226	0	0	246	161	406	0.195	0	0	36	575	610	0.4364	26	26	100	0.1813	0	0	168	0.438	29.375	47	160	0.633	72.7273	24	33
>A0A0L7L984	PiggyBac transposable element-derived protein 4 (Fragment)	Operophtera brumata (winter moth)	Insecta	Lepidoptera (butterflies and moths)	578	0.1349	0.1802	4.3253	25	0.175	4.4156	17	385	106	490	-	-	-	-	-	-	0.2745	8	8	100	-	-	-	-	0.2719	7.619	8	105	0.0938	0	0	88
>A0A146LP75	PiggyBac transposable element-derived protein 4	Lygus hesperus (Western plant bug)	Insecta	Hemiptera	720	0.2364	0.3019	19.4444	140	0.1874	0.8357	3	359	200	558	-	-	-	-	-	-	0.5286	56	56	100	-	-	-	-	0.5828	66.3317	132	199	0.2107	3.0864	5	162
>A0A170VRY2	Piggybac transposable element-derived protein 4-like protein	Triatoma infestans (Assassin bug)	Insecta	Hemiptera	81	0.0227	0.0312	0	0	0.0311	0	0	80	1	80	-	-	-	-	-	-	-	-	-	-	-	-	-	-	-	-	-	-	0.0389	0	0	1
>A0A194RRT0	PiggyBac transposable element-derived protein 4	Papilio machaon (Old World swallowtail butterfly)	Insecta	Lepidoptera (butterflies and moths)	659	0.2034	0.2807	17.1472	113	0.1534	0	0	372	196	567	-	-	-	-	-	-	0.5478	41	41	100	-	-	-	-	0.583	57.9487	113	195	0.1542	0	0	92
>A0A212FPU3	PiggyBac transposable element-derived protein 4	Danaus plexippus plexippus	Insecta	Lepidoptera (butterflies and moths)	380	0.1476	0.173	1.0526	4	0.1665	1.3423	4	298	1	298	-	-	-	-	-	-	-	-	-	-	-	-	-	-	-	-	-	-	0.1968	0	0	82
>A0A2H8TXN7	PiggyBac transposable element-derived protein 4	Melanaphis sacchari	Insecta	Hemiptera	638	0.1671	0.2546	19.1223	122	0.133	0.2725	1	367	156	522	-	-	-	-	-	-	0.5858	79	79	100	-	-	-	-	0.6151	78.0645	121	155	0.1575	0	0	116
>A0A2J7PE61	PiggyBac transposable element-derived protein 4	Cryptotermes secundus	Insecta	Blattodea (cockroaches)	1438	0.1349	0.1838	4.1725	60	0.1646	0.8174	3	367	107	473	-	-	-	-	-	-	0.4828	41	41	100	-	-	-	-	0.4672	38.6792	41	106	0.16	1.658	16	965
>A0A2P8XB15	PiggyBac transposable element-derived protein 4	Blattella germanica (German cockroach) (Blatta germanica)	Insecta	Blattodea (cockroaches)	361	0.1671	0.1994	6.0942	22	0.1623	1.9841	5	252	2	253	0.1746	0	0	31	321	351	-	-	-	-	0.3705	23.8806	16	67	0.5055	100	1	1	0.0338	0	0	10
>A0A2S2P1S0	PiggyBac transposable element-derived protein 4	Schizaphis graminum (Green bug aphid)	Insecta	Hemiptera	656	0.2715	0.2645	8.8415	58	0.1705	1.3889	5	360	182	541	-	-	-	-	-	-	0.3541	15	15	100	-	-	-	-	0.4169	26.5193	48	181	0.3189	4.3478	5	115
>A0A2S2QM22	PiggyBac transposable element-derived protein 4	Sipha flava (yellow sugarcane aphid)	Insecta	Hemiptera	634	0.1745	0.2457	16.0883	102	0.1947	6.6667	24	360	166	525	-	-	-	-	-	-	0.5213	58	58	100	-	-	-	-	0.4339	47.2727	78	165	0.129	0	0	109
>A0A3B0JPH1	Blast:PiggyBac transposable element-derived protein 4	Drosophila guanche (Fruit fly)	Insecta	Diptera	629	0.1942	0.2788	17.965	113	0.148	0.5714	2	350	144	493	0.1759	0	0	33	587	619	0.552	56	56	100	0.3202	15.0538	14	93	0.6045	67.8322	97	143	0.1528	0	0	10
>A0A3Q0JNJ9	piggyBac transposable element-derived protein 4-like	Diaphorina citri (Asian citrus psyllid)	Insecta	Hemiptera	686	0.1643	0.2026	5.6851	39	0.1053	0	0	364	167	530	0.076	0	0	31	593	623	0.312	7	7	100	0.2946	11.2903	7	62	0.3585	9.6386	16	166	0.3264	25.3968	16	63
>A0A4C1Y7H6	ATP-dependent DNA helicase (EC 3,6,4,12)	Eumeta variegata (Bagworm moth) (Eumeta japonica)	Insecta	Lepidoptera (butterflies and moths)	1718	0.2901	0.3155	17.8114	306	0.2614	12.6411	56	443	1133	1575	-	-	-	-	-	-	0.3703	22	22	100	-	-	-	-	0.3191	16.8728	191	1132	0.4551	41.2587	59	143
>A0A5E4NGG1	PiggyBac transposable element-derived protein,PiggyBac transposable element-derived protein 4, C	Cinara cedri	Insecta	Hemiptera	389	0.2817	0.2867	9.7686	38	0.2549	3.4188	8	234	87	320	0.072	0	0	33	351	383	0.4571	34.8837	30	86	0.3376	0	0	30	0.4571	34.8837	30	86	0.013	0	0	6
>A0A6G0Y8Y0	PiggyBac transposable element-derived protein 4-like	Aphis craccivora (Cowpea aphid)	Insecta	Hemiptera	878	0.2575	0.2794	10.1367	89	0.2239	8.1851	23	281	494	774	-	-	-	-	-	-	0.4133	31	31	100	-	-	-	-	0.298	10.142	50	493	0.341	15.3846	16	104
>A0A6H1XQM7	PiggyBac transposable element-derived protein 4-like protein (Fragment)	Hypothenemus hampei (Coffee berry borer)	Insecta	Coleoptera	565	0.1554	0.2342	12.7434	72	0.1421	0.8523	3	352	103	454	0.1133	0	0	31	527	557	0.5591	54	54	100	0.2846	18.0556	13	72	0.5639	54.902	56	102	0.0955	0	0	8
>A0A6I9UYC0	piggyBac transposable element-derived protein 4-like	Bactrocera dorsalis (Oriental fruit fly) (Dacus dorsalis)	Insecta	Diptera	662	0.2918	0.3192	19.4864	129	0.2056	2.7701	10	361	148	508	-	-	-	-	-	-	0.5385	51	51	100	-	-	-	-	0.5791	59.8639	88	147	0.3372	20.1299	31	154
>A0A6I9VT78	piggyBac transposable element-derived protein 4-like	Pogonomyrmex barbatus (red harvester ant)	Insecta	Hymenoptera	174	0.2833	0.2685	9.7701	17	0.137	0	0	89	86	174	-	-	-	-	-	-	0.406	20	17	85	-	-	-	-	0.406	20	17	85	-	-	-	-
>A0A6J0B9P2	piggyBac transposable element-derived protein 4-like	Neodiprion lecontei (Redheaded pine sawfly)	Insecta	Hymenoptera	585	0.2129	0.2375	8.0342	47	0.1648	2.7248	10	367	122	488	-	-	-	-	-	-	0.4439	24	24	100	-	-	-	-	0.46	30.5785	37	121	0.2351	0	0	97
>A0A6J1NV04	piggyBac transposable element-derived protein 4-like isoform X1	Bicyclus anynana (Squinting bush brown butterfly)	Insecta	Lepidoptera (butterflies and moths)	817	0.2399	0.3512	30.355	248	0.1497	0	0	364	362	725	-	-	-	-	-	-	0.5396	67	67	100	-	-	-	-	0.6006	68.6981	248	361	0.1699	0	0	92
>A0A6J1Q9R6	piggyBac transposable element-derived protein 4-like	Temnothorax curvispinosus	Insecta	Hymenoptera	583	0.1554	0.2483	14.0652	82	0.1471	0	0	353	125	477	-	-	-	-	-	-	0.6243	58	58	100	-	-	-	-	0.637	66.129	82	124	0.1309	0	0	106
>A0A6J1S8Q1	piggyBac transposable element-derived protein 4-like	Frankliniella occidentalis (Western flower thrips) (Euthrips occidentalis)	Insecta	Thysanoptera (thrips)	402	0.1823	0.1831	1.99	8	0.2018	2.7304	8	293	8	300	-	-	-	-	-	-	-	-	-	-	-	-	-	-	0.1148	0	0	7	0.134	0	0	102
>A0A6J1WK03	piggyBac transposable element-derived protein 4-like	Galleria mellonella (Greater wax moth)	Insecta	Lepidoptera (butterflies and moths)	875	0.2918	0.3229	24.2286	212	0.2053	6.506	27	415	345	759	-	-	-	-	-	-	0.3345	4	4	100	-	-	-	-	0.509	52.0349	179	344	0.1919	5.1724	6	116
>A0A6J2KLC8	piggyBac transposable element-derived protein 4-like isoform X2	Bombyx mandarina (Wild silk moth) (Wild silkworm)	Insecta	Lepidoptera (butterflies and moths)	923	0.2715	0.3163	27.4106	253	0.1658	6.0686	23	379	439	817	-	-	-	-	-	-	0.4078	21	21	100	-	-	-	-	0.4743	51.3699	225	438	0.2016	4.717	5	106
>A0A6J2YUB9	piggyBac transposable element-derived protein 4-like	Sitophilus oryzae (Rice weevil) (Curculio oryzae)	Insecta	Coleoptera	607	0.2399	0.3186	20.9226	127	0.1924	0	0	355	188	542	-	-	-	-	-	-	0.6129	73	73	100	-	-	-	-	0.6046	67.9144	127	187	0.1851	0	0	65
>A0A6J3L667	piggyBac transposable element-derived protein 4-like	Bombus vosnesenskii	Insecta	Hymenoptera	574	0.1554	0.2067	9.0592	52	0.1438	1.385	5	361	105	465	-	-	-	-	-	-	0.4297	42	42	100	-	-	-	-	0.438	44.2308	46	104	0.1942	0.9174	1	109
>A0A6P3DD48	piggyBac transposable element-derived protein 4	Bombus terrestris (Buff-tailed bumblebee) (Apis terrestris)	Insecta	Hymenoptera	568	0.1349	0.1709	2.8169	16	0.126	0	0	353	104	456	-	-	-	-	-	-	0.3421	13	13	100	-	-	-	-	0.3486	15.534	16	103	0.1492	0	0	112
>A0A6P3DU17	piggyBac transposable element-derived protein 4-like	Bombus impatiens (Bumblebee)	Insecta	Hymenoptera	616	0.1731	0.232	11.526	71	0.1619	1.1494	4	348	150	497	-	-	-	-	-	-	0.4868	47	47	100	-	-	-	-	0.3906	31.5436	47	149	0.2387	16.8067	20	119
>A0A6P3XZZ8	piggyBac transposable element-derived protein 4-like isoform X1	Dinoponera quadriceps (South American ant)	Insecta	Hymenoptera	806	0.1807	0.2677	19.4789	157	0.152	1.897	7	369	344	712	-	-	-	-	-	-	0.5118	49	49	100	-	-	-	-	0.4231	43.7318	150	343	0.1547	0	0	94
>A0A6P4JS60	piggyBac transposable element-derived protein 4	Drosophila kikkawai (Fruit fly)	Insecta	Diptera	611	0.2164	0.2801	18.1669	111	0.1572	0	0	349	140	488	0.152	0	0	33	569	601	0.4985	38	38	100	0.4053	43.75	35	80	0.5592	54.6763	76	139	0.1104	0	0	10
>A0A6P7FHC1	piggyBac transposable element-derived protein 4-like	Diabrotica virgifera virgifera (western corn rootworm)	Insecta	Coleoptera	581	0.1702	0.2126	6.1962	36	0.1672	1.8519	7	378	98	475	-	-	-	-	-	-	0.4358	29.8969	29	97	-	-	-	-	0.4358	29.8969	29	97	0.1703	0	0	106
>A0A6P8MVX9	piggyBac transposable element-derived protein 4-like	Bombus bifarius	Insecta	Hymenoptera	632	0.2208	0.297	21.3608	135	0.1674	2.2989	8	348	153	500	-	-	-	-	-	-	0.4871	47	47	100	-	-	-	-	0.3843	30.9211	47	152	0.5383	60.6061	80	132
>A0A7E5VIF9	piggyBac transposable element-derived protein 4-like isoform X1	Trichoplusia ni (Cabbage looper)	Insecta	Lepidoptera (butterflies and moths)	779	0.2258	0.3029	24.7754	193	0.1412	1.0753	4	372	287	658	-	-	-	-	-	-	0.3849	29	29	100	-	-	-	-	0.5704	66.0839	189	286	0.1675	0	0	121
>A0A7F5RIN8	piggyBac transposable element-derived protein 4 isoform X1	Agrilus planipennis (Emerald ash borer) (Agrilus marcopoli)	Insecta	Coleoptera	613	0.2817	0.3102	21.8597	134	0.2104	6.6298	24	362	146	507	-	-	-	-	-	-	0.6437	78	78	100	-	-	-	-	0.6342	75.8621	110	145	0.2079	0	0	106
>D2A2P8	PiggyBac transposable element-derived protein 4-like Protein	Tribolium castaneum (Red flour beetle)	Insecta	Coleoptera	558	0.1449	0.225	15.4122	86	0.1558	7.6923	26	338	107	444	-	-	-	-	-	-	0.4577	47	47	100	-	-	-	-	0.4631	50	53	106	0.209	6.1404	7	114
>E1ZVQ4	PiggyBac transposable element-derived protein 4 (Fragment)	Camponotus floridanus (Florida carpenter ant)	Insecta	Hymenoptera	417	0.1137	0.1564	0.4796	2	0.1316	0.3215	1	311	1	311	0.1708	0	0	31	379	409	-	-	-	-	0.2777	1.4925	1	67	-	-	-	-	0.0475	0	0	8
>E2B4V1	PiggyBac transposable element-derived protein 4 (Fragment)	Harpegnathos saltator (Jerdon's jumping ant)	Insecta	Hymenoptera	513	0.1501	0.1887	3.5088	18	0.1806	4.1322	15	363	41	403	0.155	0	0	31	473	503	0.2841	5	2	40	0.2142	1.4493	1	69	0.2841	5	2	40	0.0311	0	0	10
>Q7PR86	AGAP002349-PA (PiggyBac-derived 1)	Anopheles gambiae (African malaria mosquito)	Insecta	Diptera	591	0.2503	0.2857	14.5516	86	0.2585	6.9252	25	361	110	470	0.0648	0	0	37	544	580	0.5228	54	54	100	0.2072	1.3699	1	73	0.5238	55.0459	60	109	0.0794	0	0	11
>S4NY54	PiggyBac transposable element-derived protein 4	Pararge aegeria (specked wood butterfly)	Insecta	Lepidoptera (butterflies and moths)	572	0.2018	0.2248	4.1958	24	0.1949	0.2809	1	356	110	465	-	-	-	-	-	-	0.3622	12	12	100	-	-	-	-	0.3652	11.0092	12	109	0.1813	10.2804	11	107
>V5GG67	PiggyBac transposable element-derived protein 4	Anoplophora glabripennis (Asian longhorn beetle) (Anoplophora nobilis)	Insecta	Coleoptera	673	0.2034	0.2693	23.7741	160	0.1488	7.5843	27	356	215	570	-	-	-	-	-	-	0.4933	56	56	100	-	-	-	-	0.5	58.8785	126	214	0.2065	6.7961	7	103
>W8BET8	PiggyBac transposable element-derived protein 4	Ceratitis capitata (Mediterranean fruit fly) (Tephritis capitata)	Insecta	Diptera	641	0.2094	0.2324	10.2964	66	0.1039	0	0	319	155	473	-	-	-	-	-	-	0.3656	20	20	100	-	-	-	-	0.3955	24.026	37	154	0.327	17.2619	29	168
>T2M852	PiggyBac transposable element-derived protein 4 (Fragment)	Hydra vulgaris (Hydra) (Hydra attenuata)	Hydrozoa (hydrozoans)	Anthoathecata	1478	0.1251	0.1863	5.1421	76	0.1137	0.8174	3	367	891	1257	0.0718	0	0	31	1324	1354	0.4112	8	8	100	0.2586	0	0	66	0.232	8.2022	73	890	0.0628	0	0	124
>A0A2G8JD99	Putative piggyBac transposable element-derived protein 4-like	Stichopus japonicus (Sea cucumber)	Holothuroidea (sea cucumbers)	Aspidochirotida	595	0.2503	0.3001	16.1345	96	0.215	4.2683	14	328	166	493	-	-	-	-	-	-	0.4759	35	35	100	-	-	-	-	0.5479	49.697	82	165	0.173	0	0	102
>A0A0K2SZQ0	PiggyBac transposable element derived 4 [Saimiri boliviensis]	Lepeophtheirus salmonis (Salmon louse)	Hexanauplia	Siphonostomatoida	554	0.1436	0.198	5.7762	32	0.1456	2.8011	10	357	84	440	0.078	0	0	37	506	542	0.4314	26.506	22	83	0.2645	0	0	65	0.4314	26.506	22	83	0.1513	0	0	12
>A0A6A4WWD1	PiggyBac transposable element-derived protein 4	Amphibalanus amphitrite (Striped barnacle) (Balanus amphitrite)	Hexanauplia	Sessilia	859	0.1275	0.2148	15.3667	132	0.1982	4.8458	11	227	149	375	-	-	-	-	-	-	0.6564	76	76	100	-	-	-	-	0.6555	81.0811	120	148	0.0877	0.2066	1	484
>A0A1R1YJL9	PiggyBac transposable element-derived protein 4	Smittium culicis	Harpellomycetes	Harpellales	127	0.1852	0.1838	0.7874	1	0.1846	0.7937	1	126	1	126	-	-	-	-	-	-	-	-	-	-	-	-	-	-	-	-	-	-	0.078	0	0	1
>A0A2H5RTF9	Piggybac transposable element-derived protein 4-like	Rhizophagus irregularis (strain DAOM 181602 / DAOM 197198 / MUCL 43194) (Arbuscular mycorrhizal fungus) (Glomus intraradices)	Glomeromycetes	Glomerales	328	0.1881	0.2875	20.4268	67	0.1435	1.0101	2	198	87	284	-	-	-	-	-	-	0.6415	70.9302	61	86	-	-	-	-	0.6415	70.9302	61	86	0.2437	9.0909	4	44
>A0A093UVD4	PiggyBac transposable element-derived protein 4	Talaromyces marneffei PM1	Eurotiomycetes	Eurotiales (green and blue molds)	225	0.2951	0.287	11.5556	26	0.2569	7.0866	9	127	75	201	-	-	-	-	-	-	0.3594	18.9189	14	74	-	-	-	-	0.3594	18.9189	14	74	0.2229	12.5	3	24
>A0A0V0SJ85	PiggyBac transposable element-derived protein 4	Trichinella nelsoni	Enoplea	Trichinellida	821	0.2752	0.3245	26.3094	216	0.2189	6.0345	21	348	350	697	-	-	-	-	-	-	0.5626	68	68	100	-	-	-	-	0.4859	55.8739	195	349	0.1665	0	0	124
>A0A0V0T9Q6	PiggyBac transposable element-derived protein 4	Trichinella murrelli	Enoplea	Trichinellida	518	0.2034	0.2758	18.7259	97	0.2113	6.9832	25	358	109	466	-	-	-	-	-	-	0.6045	66	66	100	-	-	-	-	0.5998	66.6667	72	108	0.0471	0	0	52
>A0A0V0UWE8	PiggyBac transposable element-derived protein 4	Trichinella sp, T9	Enoplea	Trichinellida	795	0.2292	0.2518	9.1824	73	0.2067	5.5866	20	358	266	623	-	-	-	-	-	-	0.4593	37	37	100	-	-	-	-	0.3286	17.3585	46	265	0.2273	4.0698	7	172
>A0A0V1A9X2	PiggyBac transposable element-derived protein 4	Trichinella patagoniensis	Enoplea	Trichinellida	2090	0.2292	0.2493	7.0335	147	0.1623	0.9967	3	301	1197	1497	-	-	-	-	-	-	0.3603	12	12	100	-	-	-	-	0.277	8.5284	102	1196	0.2378	7.0826	42	593
>A0A0V1C2Z6	PiggyBac transposable element-derived protein 4	Trichinella spiralis (Trichina worm)	Enoplea	Trichinellida	546	0.2645	0.2987	17.7656	97	0.2073	1.4451	5	346	114	459	-	-	-	-	-	-	0.5026	55	55	100	-	-	-	-	0.5272	60.177	68	113	0.3657	27.5862	24	87
>A0A0V1CM05	PiggyBac transposable element-derived protein 4	Trichinella britovi (Parasitic roundworm)	Enoplea	Trichinellida	710	0.1942	0.2146	4.7887	34	0.223	5.0725	7	138	453	590	-	-	-	-	-	-	0.316	15	15	100	-	-	-	-	0.214	4.646	21	452	0.2068	5	6	120
>A0A0V1FL67	PiggyBac transposable element-derived protein 4	Trichinella pseudospiralis (Parasitic roundworm)	Enoplea	Trichinellida	290	0.1554	0.1764	0.3448	1	0.1668	0	0	172	107	278	-	-	-	-	-	-	0.1986	1	1	100	-	-	-	-	0.1881	0.9434	1	106	0.211	0	0	12
>A0A0V1HJ77	PiggyBac transposable element-derived protein 4	Trichinella zimbabwensis	Enoplea	Trichinellida	576	0.1007	0.1566	4.6875	27	0.1593	6.4394	17	264	57	320	-	-	-	-	-	-	0.3721	16.0714	9	56	-	-	-	-	0.3721	16.0714	9	56	0.1066	0.3906	1	256
>A0A0V1LC53	PiggyBac transposable element-derived protein 4	Trichinella nativa	Enoplea	Trichinellida	831	0.2399	0.2634	10.5897	88	0.1902	2.5281	9	356	106	461	-	-	-	-	-	-	0.4811	48	48	100	-	-	-	-	0.4799	46.6667	49	105	0.2724	8.1081	30	370
>A0A0V1MN44	PiggyBac transposable element-derived protein 4	Trichinella papuae	Enoplea	Trichinellida	770	0.1791	0.2183	7.013	54	0.2179	6.7039	24	358	293	650	-	-	-	-	-	-	0.3907	18	18	100	-	-	-	-	0.2176	6.1644	18	292	0.2208	10	12	120
>A0A0V1PNW2	PiggyBac transposable element-derived protein 4	Trichinella sp, T8	Enoplea	Trichinellida	747	0.1137	0.1823	6.0241	45	0.1491	1.2739	4	314	364	677	-	-	-	-	-	-	0.4619	37	37	100	-	-	-	-	0.1931	10.1928	37	363	0.2753	5.7143	4	70
>A0A1D2M5K1	PiggyBac transposable element-derived protein 4	Orchesella cincta (Springtail)	Collembola (springtails)	Entomobryomorpha	315	0.3215	0.3504	28.5714	90	0.1218	0	0	116	198	313	-	-	-	-	-	-	0.3586	23	23	100	-	-	-	-	0.4871	45.6853	90	197	0.1472	0	0	2
>A0A226F854	PiggyBac transposable element-derived protein 4	Folsomia candida (Springtail)	Collembola (springtails)	Entomobryomorpha	1932	0.1823	0.2282	9.5238	184	0.1673	6.3361	23	363	69	431	-	-	-	-	-	-	0.5388	64.7059	44	68	-	-	-	-	0.5388	64.7059	44	68	0.2289	7.7948	117	1501
>A0A090MT34	PiggyBac transposable element-derived protein 4	Strongyloides ratti (Parasitic roundworm)	Chromadorea	Rhabditida	229	0.0704	0.0948	0	0	0.0948	0	0	229	1	229	-	-	-	-	-	-	-	-	-	-	-	-	-	-	-	-	-	-	-	-	-	-
>A0A0N4XY30	PiggyBac transposable element-derived protein 4 (inferred by orthology to a human protein)	Nippostrongylus brasiliensis (Rat hookworm)	Chromadorea	Strongylida	523	0.1731	0.2313	9.369	49	0.178	2.3669	8	338	88	425	-	-	-	-	-	-	0.5007	45.977	40	87	-	-	-	-	0.5007	45.977	40	87	0.1758	1.0204	1	98
>A0A6P7S6F1	piggyBac transposable element-derived protein 4-like	Octopus vulgaris (Common octopus)	Cephalopoda (cephalopods)	Octopoda	304	0.2522	0.2722	10.5263	32	0.219	1.2295	3	244	2	245	-	-	-	-	-	-	-	-	-	-	-	-	-	-	0.4541	0	0	1	0.4893	49.1525	29	59
>A0A087TGK5	PiggyBac transposable element-derived protein 4 (Fragment)	Stegodyphus mimosarum (African social velvet spider)	Arachnida	Araneae (spiders)	698	0.2164	0.2407	8.0229	56	0.1863	1.9718	7	355	103	457	-	-	-	-	-	-	0.4813	35	35	100	-	-	-	-	0.4823	36.2745	37	102	0.2186	4.9793	12	241
>A0A2L2YMY1	PiggyBac transposable element-derived protein 4 (Fragment)	Parasteatoda tepidariorum (House spider) (Achaearanea tepidariorum)	Arachnida	Araneae (spiders)	157	0.1007	0.1528	4.4586	7	0.1528	4.4586	7	157	1	157	-	-	-	-	-	-	-	-	-	-	-	-	-	-	-	-	-	-	-	-	-	-
>A0A3S3PEG8	PiggyBac transposable element-derived protein 4-like protein (Fragment)	Dinothrombium tinctorium	Arachnida	Trombidiformes	554	0.1823	0.2191	5.5957	31	0.228	7.1259	30	421	58	478	-	-	-	-	-	-	0.139	0	0	57	-	-	-	-	0.139	0	0	57	0.2299	1.3158	1	76
>A0A443SSE5	PiggyBac transposable element-derived protein 3-like protein	Leptotrombidium deliense	Arachnida	Trombidiformes	657	0.1852	0.2209	7.6104	50	0.2078	6.1571	29	471	51	521	0.0795	0	0	41	598	638	0.3967	22	11	50	0.2304	9.2105	7	76	0.3967	22	11	50	0.3496	15.7895	3	19
>A0A4Y2P2C3	PiggyBac transposable element-derived protein 4	Araneus ventricosus (Orbweaver spider) (Epeira ventricosa)	Arachnida	Araneae (spiders)	829	0.1852	0.2273	8.8058	73	0.16	2.139	8	374	64	437	-	-	-	-	-	-	0.5763	66.6667	42	63	-	-	-	-	0.5763	66.6667	42	63	0.2354	5.8673	23	392
>A0A6P6XZF7	piggyBac transposable element-derived protein 4-like	Dermatophagoides pteronyssinus (European house dust mite)	Arachnida	Sarcoptiformes	562	0.1251	0.182	5.1601	29	0.1163	0	0	368	87	454	-	-	-	-	-	-	0.4593	33.7209	29	86	-	-	-	-	0.4593	33.7209	29	86	0.185	0	0	108
>A0A6P7WEC8	piggyBac transposable element-derived protein 4-like	Ixodes scapularis (Black-legged tick) (Deer tick)	Arachnida	Ixodida (ticks)	614	0.1897	0.2327	10.0977	62	0.1626	0.2695	1	371	129	499	0.1511	0	0	37	567	603	0.4611	43	43	100	0.3958	26.8657	18	67	0.3851	33.5938	43	128	0.1051	0	0	11
>A0A2B4RPV0	PiggyBac transposable element-derived protein 5	Stylophora pistillata (Smooth cauliflower coral)	Anthozoa (anthozoans)	Scleractinia (stony corals)	1739	0.1969	0.2334	8.6832	151	0.1969	8.9674	33	368	1267	1634	0.0531	0	0	31	1702	1732	0.5452	56	56	100	0.2363	2.9851	2	67	0.2494	9.1627	116	1266	0.015	0	0	7
>A0A6P8I3H9	piggyBac transposable element-derived protein 4-like	Actinia tenebrosa (Australian red waratah sea anemone)	Anthozoa (anthozoans)	Actiniaria (sea anemones)	710	0.2346	0.3071	24.9296	177	0.1518	1.3369	5	374	219	592	-	-	-	-	-	-	0.5781	71	71	100	-	-	-	-	0.6361	78.8991	172	218	0.1915	0	0	118
>A0A6S7HUZ7	PiggyBac transposable element-derived 4-like (Fragment)	Paramuricea clavata (Red gorgonian) (Violescent sea-whip)	Anthozoa (anthozoans)	Alcyonacea (soft corals)	783	0.2292	0.2495	6.3857	50	0.1612	0.8	3	375	109	483	-	-	-	-	-	-	0.4105	23	23	100	-	-	-	-	0.3987	21.2963	23	108	0.3062	8	24	300
>A0A499QU62	PiggyBac transposable element-derived protein 4-like	Pyxicephalus adspersus (African bullfrog)	Amphibia	Anura	251	0.2399	0.3112	22.7092	57	0.1524	0.6452	1	155	97	251	-	-	-	-	-	-	0.5676	58.3333	56	96	-	-	-	-	0.5676	58.3333	56	96	-	-	-	-
>A0A6P8PP61	piggyBac transposable element-derived protein 4-like	Geotrypetes seraphini (Gaboon caecilian) (Caecilia seraphini)	Amphibia	Gymnophiona	580	0.247	0.2636	10.6897	62	0.2192	2.7933	10	358	115	472	0.1139	0	0	34	541	574	0.4523	36	36	100	0.2979	23.5294	16	68	0.4339	31.5789	36	114	0.1386	0	0	6
>A0A0P7U5X4	PiggyBac transposable element-derived protein 4-like	Scleropages formosus (Asian bonytongue) (Osteoglossum formosum)	Actinopteri	Osteoglossiformes (bonytongues)	531	0.1881	0.2438	9.2279	49	0.1673	0.5479	2	365	61	425	-	-	-	-	-	-	0.6984	73.3333	44	60	-	-	-	-	0.6984	73.3333	44	60	0.2498	2.8302	3	106
>A0A0S7LTZ7	PGBD4 (Fragment)	Poeciliopsis prolifica (blackstripe livebearer)	Actinopteri	Cyprinodontiformes (killifishes and others)	376	0.2851	0.3508	18.883	71	0.2358	2.8777	8	278	99	376	-	-	-	-	-	-	0.6769	64.2857	63	98	-	-	-	-	0.6769	64.2857	63	98	-	-	-	-
>A0A146P9S1	PiggyBac transposable element-derived protein 4	Fundulus heteroclitus (Killifish) (Mummichog)	Actinopteri	Cyprinodontiformes (killifishes and others)	681	0.2951	0.3366	22.467	153	0.2332	6.5617	25	381	195	575	-	-	-	-	-	-	0.5002	49	49	100	-	-	-	-	0.5916	64.433	125	194	0.2412	2.8302	3	106
>A0A1A7YLW6	PiggyBac transposable element derived 4	Iconisemion striatum	Actinopteri	Cyprinodontiformes (killifishes and others)	679	0.3117	0.3226	18.2622	124	0.2386	6.8241	26	381	193	573	-	-	-	-	-	-	0.4791	39	39	100	-	-	-	-	0.5305	48.9583	94	192	0.2477	3.7736	4	106
>A0A1A8CZE0	PiggyBac transposable element derived 4	Nothobranchius kadleci	Actinopteri	Cyprinodontiformes (killifishes and others)	681	0.2783	0.298	14.5374	99	0.2027	3.1496	12	381	195	575	-	-	-	-	-	-	0.4479	30	30	100	-	-	-	-	0.513	43.299	84	194	0.247	2.8302	3	106
>A0A1A8FML2	PiggyBac transposable element derived 4	Nothobranchius korthausae	Actinopteri	Cyprinodontiformes (killifishes and others)	681	0.2849	0.3033	17.0338	116	0.2022	3.4121	13	381	195	575	-	-	-	-	-	-	0.4829	40	40	100	-	-	-	-	0.5379	52.0619	101	194	0.237	1.8868	2	106
>A0A1A8KR53	PiggyBac transposable element derived 4	Nothobranchius kuhntae (Beira killifish)	Actinopteri	Cyprinodontiformes (killifishes and others)	681	0.2849	0.2988	14.6843	100	0.204	3.4121	13	381	195	575	-	-	-	-	-	-	0.4479	30	30	100	-	-	-	-	0.513	43.299	84	194	0.247	2.8302	3	106
>A0A1A8MBV1	PiggyBac transposable element derived 4	Nothobranchius pienaari	Actinopteri	Cyprinodontiformes (killifishes and others)	681	0.2783	0.2969	13.069	89	0.2062	3.6745	14	381	195	575	-	-	-	-	-	-	0.4287	19	19	100	-	-	-	-	0.503	37.1134	72	194	0.2455	2.8302	3	106
>A0A1A8RDM7	PiggyBac transposable element derived 4	Nothobranchius rachovii (bluefin notho)	Actinopteri	Cyprinodontiformes (killifishes and others)	681	0.2849	0.2984	14.2438	97	0.2039	3.4121	13	381	195	575	-	-	-	-	-	-	0.445	26	26	100	-	-	-	-	0.5129	41.7526	81	194	0.2453	2.8302	3	106
>A0A1A8UA95	PiggyBac transposable element derived 4	Nothobranchius furzeri (Turquoise killifish)	Actinopteri	Cyprinodontiformes (killifishes and others)	723	0.2609	0.2937	13.6929	99	0.2089	3.1496	12	381	195	575	-	-	-	-	-	-	0.4479	30	30	100	-	-	-	-	0.513	43.299	84	194	0.2247	2.027	3	148
>A0A1S3SQ06	piggyBac transposable element-derived protein 4-like	Salmo salar (Atlantic salmon)	Actinopteri	Salmoniformes (salmons and trouts)	1062	0.3133	0.341	25.0471	266	0.1777	3.3149	12	362	588	949	0.2223	0	0	35	1018	1052	0.5451	61	61	100	0.4975	50	34	68	0.4352	37.4787	220	587	0.0748	0	0	10
>A0A2D0R6E8	piggyBac transposable element-derived protein 4-like isoform X1	Ictalurus punctatus (Channel catfish) (Silurus punctatus)	Actinopteri	Siluriformes (catfishes)	805	0.1969	0.2477	12.2981	99	0.1445	0.5435	2	368	306	673	-	-	-	-	-	-	0.3	15	15	100	-	-	-	-	0.373	25.9016	79	305	0.2455	13.6364	18	132
>A0A2I4B7P3	piggyBac transposable element-derived protein 4-like	Austrofundulus limnaeus	Actinopteri	Cyprinodontiformes (killifishes and others)	677	0.2951	0.3294	20.8272	141	0.2222	6.2827	24	382	190	571	-	-	-	-	-	-	0.4994	46	46	100	-	-	-	-	0.583	59.2593	112	189	0.2635	4.717	5	106
>A0A3N0Y9X3	PiggyBac transposable element-derived protein 4	Anabarilius grahami (Kanglang fish) (Barilius grahami)	Actinopteri	Cypriniformes (carps and others)	1269	0.5665	0.5264	57.762	733	0.1633	2.7027	10	370	687	1056	-	-	-	-	-	-	0.7	91	91	100	-	-	-	-	0.7289	89.3586	613	686	0.5051	51.6432	110	213
>A0A444V3X4	PiggyBac transposable element-derived protein 4	Acipenser ruthenus (Sterlet sturgeon)	Actinopteri	Acipenseriformes (sturgeons and paddlefish)	637	0.2193	0.2637	14.5997	93	0.1676	1.9178	7	365	167	531	-	-	-	-	-	-	0.4703	43	43	100	-	-	-	-	0.4952	47.5904	79	166	0.2321	6.6038	7	106
>A0A498N479	PiggyBac transposable element-derived 4-like protein	Labeo rohita (Indian major carp) (Cyprinus rohita)	Actinopteri	Cypriniformes (carps and others)	799	0.4186	0.4482	42.3029	338	0.2312	5.6213	19	338	353	690	-	-	-	-	-	-	0.664	76	76	100	-	-	-	-	0.7081	87.5	308	352	0.2817	10.0917	11	109
>A0A4U5TWQ5	PiggyBac transposable element-derived protein 4	Collichthys lucidus (Big head croaker) (Sciaena lucida)	Actinopteri	Acanthomorphata	885	0.1528	0.2339	10.9605	97	0.238	1.5974	5	313	105	417	-	-	-	-	-	-	0.6631	70	70	100	-	-	-	-	0.6562	68.2692	71	104	0.1373	4.4872	21	468
>A0A4Z2EI03	PiggyBac transposable element-derived protein 4	Liparis tanakae (Tanaka's snailfish)	Actinopteri	Perciformes (perches and others)	588	0.3443	0.3772	28.4014	167	0.2634	11.0368	33	299	184	482	-	-	-	-	-	-	0.5417	56	56	100	-	-	-	-	0.6329	70.4918	129	183	0.2569	4.717	5	106
>A0A5A9P682	PiggyBac transposable element-derived protein 4	Triplophysa tibetana	Actinopteri	Cypriniformes (carps and others)	661	0.2364	0.2807	15.7337	104	0.1691	0.5319	2	376	180	555	-	-	-	-	-	-	0.4946	46	46	100	-	-	-	-	0.545	55.8659	100	179	0.2302	1.8868	2	106
>A0A6G0IM06	PiggyBac transposable element-derived protein 4	Larimichthys crocea (Large yellow croaker) (Pseudosciaena crocea)	Actinopteri	Acanthomorphata	674	0.2817	0.3088	16.6172	112	0.2296	8.399	32	381	188	568	-	-	-	-	-	-	0.4517	30	30	100	-	-	-	-	0.5037	40.107	75	187	0.2499	4.717	5	106
>A0A6G1Q0W3	PiggyBac transposable element-derived protein 4	Channa argus (northern snakehead)	Actinopteri	Anabantiformes (gouramies and others)	679	0.2817	0.318	18.9985	129	0.2306	9.7113	37	381	193	573	-	-	-	-	-	-	0.4657	36	36	100	-	-	-	-	0.5257	45.3125	87	192	0.2559	4.717	5	106
>A0A6I9PRW7	piggyBac transposable element-derived protein 4-like	Notothenia coriiceps (black rockcod)	Actinopteri	Perciformes (perches and others)	902	0.391	0.3931	27.2727	246	0.2209	3.1496	12	381	188	568	-	-	-	-	-	-	0.487	47	47	100	-	-	-	-	0.5346	50.2674	94	187	0.5104	41.9162	140	334
>A0A6J2QMF7	piggyBac transposable element-derived protein 4-like	Cottoperca gobio (Frogmouth) (Aphritis gobio)	Actinopteri	Perciformes (perches and others)	663	0.3215	0.3242	25.0377	166	0.1957	0.8086	3	371	189	559	-	-	-	-	-	-	0.5158	58	58	100	-	-	-	-	0.5853	73.4043	138	188	0.3106	24.0385	25	104
>A0A6J2V3Y0	piggyBac transposable element-derived protein 4-like	Chanos chanos (Milkfish) (Mugil chanos)	Actinopteri	Gonorynchiformes (milkfish and others)	676	0.2575	0.3442	25.5917	173	0.2085	2.4129	9	373	158	530	-	-	-	-	-	-	0.8019	93	93	100	-	-	-	-	0.7684	95.5414	150	157	0.2345	9.589	14	146
>A0A6P3VXL5	piggyBac transposable element-derived protein 4-like	Clupea harengus (Atlantic herring)	Actinopteri	Clupeiformes (herrings and anchovies)	670	0.2817	0.307	18.3582	123	0.2274	6.8421	26	380	185	564	-	-	-	-	-	-	0.4837	46	46	100	-	-	-	-	0.5221	52.1739	96	184	0.2189	0.9434	1	106
>A0A6P6MLY6	piggyBac transposable element-derived protein 4-like	Carassius auratus (Goldfish)	Actinopteri	Cypriniformes (carps and others)	1097	0.494	0.4854	49.2252	540	0.1518	0.2703	1	370	579	948	-	-	-	-	-	-	0.6933	84	84	100	-	-	-	-	0.7446	89.1003	515	578	0.3084	16.1074	24	149
>A0A6P7IZH3	piggyBac transposable element-derived protein 4-like	Parambassis ranga (Indian glassy fish)	Actinopteri	Acanthomorphata	674	0.2918	0.3175	18.3976	124	0.2332	9.1864	35	381	188	568	-	-	-	-	-	-	0.4772	39	39	100	-	-	-	-	0.5218	44.385	83	187	0.2602	5.6604	6	106
>A0A6P7LYC3	piggyBac transposable element-derived protein 4-like	Betta splendens (Siamese fighting fish)	Actinopteri	Anabantiformes (gouramies and others)	693	0.2645	0.3255	29.5815	205	0.1596	5.1075	19	372	174	545	-	-	-	-	-	-	0.7297	97	97	100	-	-	-	-	0.7049	94.7977	164	173	0.299	14.8649	22	148
>A0A6P8UWI6	piggyBac transposable element-derived protein 4-like	Gymnodraco acuticeps (Antarctic dragonfish)	Actinopteri	Perciformes (perches and others)	690	0.2364	0.2727	20.2899	140	0.1346	1.3441	5	372	176	547	-	-	-	-	-	-	0.5811	73	73	100	-	-	-	-	0.5904	76.5714	134	175	0.2433	0.6993	1	143
>E9QEM8	PiggyBac transposable element-derived 4	Danio rerio (Zebrafish) (Brachydanio rerio)	Actinopteri	Cypriniformes (carps and others)	626	0.1969	0.2972	23.6422	148	0.1317	1.3736	5	364	153	516	-	-	-	-	-	-	0.6351	74	74	100	-	-	-	-	0.6834	81.5789	124	152	0.311	17.2727	19	110
>A0A0R0LZE4	PiggyBac transposable element-derived protein 4 (Fragment)	Pseudoloma neurophilia	Fungi	Microsporidia	280	0.0888	0.1187	0	0	0.1187	0	0	280	1	280	-	-	-	-	-	-	-	-	-	-	-	-	-	-	-	-	-	-	-	-	-	-
>A0A369SBB4	PiggyBac transposable element-derived protein 4	Trichoplax sp, H2	Metazoa	Plazocoa	646	0.1731	0.1883	1.548	10	0.1607	1.5873	6	378	195	572	-	-	-	-	-	-	0.2736	4	4	100	-	-	-	-	0.2621	2.0619	4	194	0.1362	0	0	74
>T0MIV2	Piggybac transposable element-derived protein 4-like protein	Nosema apis BRL 01	Fungi	Microsporidia	239	0.107	0.1522	1.6736	4	0.1363	1.9608	3	153	1	153	-	-	-	-	-	-	-	-	-	-	-	-	-	-	-	-	-	-	0.1806	1.1628	1	86
number					149	149	149	149	149	149	149	149	149			43	43	43	43			136	136	136	136	43	43	43	43	141	141	141	141	143	143	143	143
median					592	0.2292	0.2753	15.4122	99	0.192	2.8777	9	363			0.1238	0	0	37			0.49875	47.5	46	100	0.3771	22.8571	16	70	0.513	51.6667	67	128	0.1942	0.3906	1	102
mean					647.604	0.225536	0.267852	15.3147	105.255	0.183837	3.86122	13.5973	335.409			0.134291	0.150037	0.0465116	35.186			0.4989	46.6311	45.0368	95.2868	0.34913	18.7684	13.2093	71.3953	0.494747	47.8514	81.234	184.993	0.19475	7.40799	11.4196	110.853
standard deviation					290.28	0.0759549	0.0690396	9.41532	91.8437	0.0404914	3.2803	12.3052	72.6671			0.0448982	0.98386	0.304997	2.64805			0.113331	23.0286	23.2476	12.4959	0.0708118	12.1904	8.76562	18.5551	0.138543	25.0378	79.6045	195.623	0.132949	15.1193	29.7017	170.317
number of mammalian proteins				7-29	23	23	23	23	23	23	23	23	23			23	23	23	23			23	23	23	23	23	23	23	23	23	23	23	23	23	23	23	23
mean of mammalian proteins					585.043	0.226891	0.278035	18.9536	110.957	0.195865	7.4447	27.2609	365.391			0.129152	0	0	36.5217			0.566139	64.0672	64.0435	99.9565	0.385648	23.9182	16.8261	70.3478	0.568917	64.5945	66.8696	103.261	0.0429957	0	0	9.6087

## Sheet: piggybac_5
id piggybac_5	protein name	species	class	order	length	median	mean	percent	nof disordered	mean DDE_Tpn	percent DDE_Tpn	nof disordered DDE_Tpn	length DDE_Tpn	begin DDE_Tpn	end DDE_Tpn	mean 100 before	percent 100 before	nof disordered 100 before	length 100 before	mean N-term	percent N-term	nof disordered N-term	length N-term	mean C-term	percent C-term	nof disordered C-term	length C-term
>A0A151M2R5	PiggyBac transposable element-derived protein 5	Alligator mississippiensis (American alligator)	Reptilia	Crocodylia (alligators and others)	397	0.0765	0.1313	0.7557	3	0.1242	0.545	2	367	18	384	0.3669	5.8824	1	17	0.3669	5.8824	1	17	0.0231	0	0	13
>A0A1U7RBN4	piggyBac transposable element-derived protein 5	Alligator sinensis (Chinese alligator)	Reptilia	Crocodylia (alligators and others)	434	0.0909	0.1439	1.3825	6	0.1283	0.545	2	367	31	397	0.3725	13.3333	4	30	0.3725	13.3333	4	30	0.1137	0	0	37
>A0A452IR63	PiggyBac transposable element derived 5	Gopherus agassizii (Agassiz's desert tortoise)	Reptilia	Testudines (turtles)	518	0.1424	0.2324	15.444	80	0.1401	1.9074	7	367	115	481	0.5457	59	59	100	0.5679	64.0351	73	114	0.1143	0	0	37
>A0A674KD12	PiggyBac transposable element derived 5	Terrapene carolina triunguis (Three-toed box turtle)	Reptilia	Testudines (turtles)	522	0.1554	0.289	21.6475	113	0.1468	0.2725	1	367	119	485	0.7837	94	94	100	0.786	94.9153	112	118	0.1141	0	0	37
>K7GIZ5	DDE_Tnp_1_7 domain-containing protein	Pelodiscus sinensis (Chinese softshell turtle) (Trionyx sinensis)	Reptilia	Testudines (turtles)	400	0.0704	0.1098	0.25	1	0.1111	0.2732	1	366	6	371	-	-	-	-	0.0525	0	0	5	0.1027	0	0	29
>M7AQN5	PiggyBac transposable element-derived protein 5 (Fragment)	Chelonia mydas (Green sea-turtle) (Chelonia agassizi)	Reptilia	Testudines (turtles)	414	0.0765	0.1238	1.4493	6	0.1172	0.545	2	367	11	377	-	-	-	-	0.4025	40	4	10	0.1141	0	0	37
>U4LD36	Similar to PiggyBac transposable element-derived protein 5 acc, no, Q8N414	Pyronema omphalodes (strain CBS 100304) (Pyronema confluens)	Pezizomycetes	Pezizales	474	0.4149	0.4593	39.8734	189	0.3364	13.7725	23	167	115	281	0.7992	99	99	100	0.8117	99.1228	113	114	0.3574	27.4611	53	193
>A0A061IEU1	PiggyBac transposable element-derived protein 5	Cricetulus griseus (Chinese hamster) (Cricetulus barabensis griseus)	Mammalia	Rodentia	397	0.1229	0.1621	1.0076	4	0.1591	1.6667	4	240	121	360	0.1943	0	0	100	0.1904	0	0	120	0.0904	0	0	37
>A0A091DVC9	PiggyBac transposable element-derived protein 5	Fukomys damarensis (Damaraland mole rat) (Cryptomys damarensis)	Mammalia	Rodentia	409	0.078	0.1192	1.956	8	0.124	2.1798	8	367	6	372	-	-	-	-	0.0446	0	0	5	0.0817	0	0	37
>A0A0D9RDX0	DDE_Tnp_1_7 domain-containing protein	Chlorocebus sabaeus (Green monkey) (Cercopithecus sabaeus)	Mammalia	Primates	524	0.1424	0.2828	22.5191	118	0.1329	0.2725	1	367	121	487	0.8025	97	97	100	0.796	97.5	117	120	0.1056	0	0	37
>A0A1S3AHE6	piggyBac transposable element-derived protein 5	Erinaceus europaeus (Western European hedgehog)	Mammalia	Eulipotyphla (hedgehogs, shrews, moles and others)	520	0.1336	0.258	20.9615	109	0.1227	0	0	367	117	483	0.7219	93	93	100	0.7299	93.9655	109	116	0.12	0	0	37
>A0A1S3F1F0	piggyBac transposable element-derived protein 5	Dipodomys ordii (Ord's kangaroo rat)	Mammalia	Rodentia	409	0.0929	0.1342	3.6675	15	0.138	4.0872	15	367	6	372	-	-	-	-	0.0518	0	0	5	0.1079	0	0	37
>A0A1U7Q5D9	piggyBac transposable element-derived protein 5	Mesocricetus auratus (Golden hamster)	Mammalia	Rodentia	523	0.1399	0.2777	21.9885	115	0.1405	0.545	2	367	120	486	0.766	94	94	100	0.7639	94.958	113	119	0.0743	0	0	37
>A0A1U7TKR8	piggyBac transposable element-derived protein 5	Carlito syrichta (Philippine tarsier) (Tarsius syrichta)	Mammalia	Primates	409	0.0817	0.1279	3.1785	13	0.131	3.5422	13	367	6	372	-	-	-	-	0.033	0	0	5	0.1101	0	0	37
>A0A250Y0G4	PiggyBac transposable element derived 5	Castor canadensis (American beaver)	Mammalia	Rodentia	409	0.078	0.118	0.489	2	0.1213	0.545	2	367	6	372	-	-	-	-	0.0405	0	0	5	0.0962	0	0	37
>A0A2I3LZV5	PiggyBac transposable element derived 5	Papio anubis (Olive baboon)	Mammalia	Primates	403	0.1115	0.144	1.737	7	0.1392	0.3125	1	320	47	366	0.198	13.0435	6	46	0.198	13.0435	6	46	0.119	0	0	37
>A0A2K5F425	DDE_Tnp_1_7 domain-containing protein	Aotus nancymaae (Ma's night monkey)	Mammalia	Primates	507	0.1424	0.2594	20.1183	102	0.1382	0.545	2	367	104	470	0.7447	97	97	100	0.7457	97.0874	100	103	0.1071	0	0	37
>A0A2K5HDW7	DDE_Tnp_1_7 domain-containing protein	Colobus angolensis palliatus (Peters' Angolan colobus)	Mammalia	Primates	429	0.0799	0.1309	2.0979	9	0.1178	0.8174	3	367	26	392	0.3603	24	6	25	0.3603	24	6	25	0.1056	0	0	37
>A0A2K5M1I0	DDE_Tnp_1_7 domain-containing protein	Cercocebus atys (Sooty mangabey) (Cercocebus torquatus atys)	Mammalia	Primates	524	0.1411	0.2782	22.3282	117	0.1316	0.2725	1	367	121	487	0.7856	96	96	100	0.7795	96.6667	116	120	0.1056	0	0	37
>A0A2K5PPF3	DDE_Tnp_1_7 domain-containing protein	Cebus capucinus imitator (Panamanian white-faced capuchin)	Mammalia	Primates	524	0.1424	0.2785	22.1374	116	0.1327	0.2725	1	367	121	487	0.783	95	95	100	0.7777	95.8333	115	120	0.1056	0	0	37
>A0A2K5U854	DDE_Tnp_1_7 domain-containing protein	Macaca fascicularis (Crab-eating macaque) (Cynomolgus monkey)	Mammalia	Primates	475	0.1791	0.3053	20.6316	98	0.157	0.6452	2	310	99	408	0.8807	97.9592	96	98	0.8807	97.9592	96	98	0.1496	0	0	67
>A0A2K5YG84	DDE_Tnp_1_7 domain-containing protein	Mandrillus leucophaeus (Drill) (Papio leucophaeus)	Mammalia	Primates	450	0.0765	0.1219	1.5556	7	0.1125	0.2725	1	367	47	413	0.2104	13.0435	6	46	0.2104	13.0435	6	46	0.1056	0	0	37
>A0A2K6BRV2	DDE_Tnp_1_7 domain-containing protein	Macaca nemestrina (Pig-tailed macaque)	Mammalia	Primates	524	0.1424	0.2828	22.5191	118	0.1329	0.2725	1	367	121	487	0.8025	97	97	100	0.796	97.5	117	120	0.1056	0	0	37
>A0A2K6EU21	DDE_Tnp_1_7 domain-containing protein	Propithecus coquereli (Coquerel's sifaka) (Propithecus verreauxi coquereli)	Mammalia	Primates	525	0.1476	0.28	22.0952	116	0.135	0.2725	1	367	122	488	0.7849	94	94	100	0.7711	95.0413	115	121	0.1118	0	0	37
>A0A2K6K9G6	DDE_Tnp_1_7 domain-containing protein	Rhinopithecus bieti (Black snub-nosed monkey) (Pygathrix bieti)	Mammalia	Primates	508	0.1323	0.2312	18.5039	94	0.1278	0.2725	1	367	105	471	0.6352	89	89	100	0.6407	89.4231	93	104	0.1056	0	0	37
>A0A2K6Q602	DDE_Tnp_1_7 domain-containing protein	Rhinopithecus roxellana (Golden snub-nosed monkey) (Pygathrix roxellana)	Mammalia	Primates	459	0.1162	0.211	11.329	52	0.1307	0.2725	1	367	56	422	0.818	92.7273	51	55	0.818	92.7273	51	55	0.1056	0	0	37
>A0A2K6T7U9	PiggyBac transposable element derived 5	Saimiri boliviensis boliviensis (Bolivian squirrel monkey)	Mammalia	Primates	455	0.0985	0.1418	1.978	9	0.1177	0.2725	1	367	52	418	0.3416	15.6863	8	51	0.3416	15.6863	8	51	0.1056	0	0	37
>A0A2R9A196	DDE_Tnp_1_7 domain-containing protein	Pan paniscus (Pygmy chimpanzee) (Bonobo)	Mammalia	Primates	455	0.1007	0.1424	1.7582	8	0.119	0.2725	1	367	52	418	0.3377	13.7255	7	51	0.3377	13.7255	7	51	0.1056	0	0	37
>A0A2U3W9D3	piggyBac transposable element-derived protein 5	Odobenus rosmarus divergens (Pacific walrus)	Mammalia	Carnivora	409	0.0799	0.1214	0.7335	3	0.1255	0.8174	3	367	6	372	-	-	-	-	0.0515	0	0	5	0.0909	0	0	37
>A0A2U3Z6R8	piggyBac transposable element-derived protein 5-like	Leptonychotes weddellii (Weddell seal) (Otaria weddellii)	Mammalia	Carnivora	245	0.0765	0.1235	0.8163	2	0.1266	0.9756	2	205	4	208	-	-	-	-	0.2719	0	0	3	0.0941	0	0	37
>A0A2Y9DDY9	piggyBac transposable element-derived protein 5	Trichechus manatus latirostris (Florida manatee)	Mammalia	Sirenia (manatees and dugongs (seacows))	528	0.1399	0.2733	22.7273	120	0.1245	0	0	367	125	491	0.7852	98	98	100	0.7638	96.7742	120	124	0.1059	0	0	37
>A0A2Y9HQ66	piggyBac transposable element-derived protein 5	Neomonachus schauinslandi (Hawaiian monk seal) (Monachus schauinslandi)	Mammalia	Carnivora	520	0.1501	0.2836	22.1154	115	0.1484	0.545	2	367	117	483	0.7684	97	97	100	0.7737	97.4138	113	116	0.0885	0	0	37
>A0A2Y9L0F8	piggyBac transposable element-derived protein 5	Enhydra lutris kenyoni	Mammalia	Carnivora	520	0.1583	0.2914	22.6923	118	0.1515	1.3624	5	367	117	483	0.7866	97	97	100	0.7916	97.4138	113	116	0.1115	0	0	37
>A0A2Y9LGY5	piggyBac transposable element-derived protein 5	Delphinapterus leucas (Beluga whale)	Mammalia	Artiodactyla	522	0.1501	0.2668	21.0728	110	0.1441	0.8174	3	367	119	485	0.7031	90	90	100	0.7055	90.678	107	118	0.0858	0	0	37
>A0A2Y9S985	piggyBac transposable element-derived protein 5	Physeter macrocephalus (Sperm whale) (Physeter catodon)	Mammalia	Artiodactyla	521	0.1424	0.2592	20.5374	107	0.135	0.2725	1	367	118	484	0.6981	89	89	100	0.7041	90.5983	106	117	0.0848	0	0	37
>A0A340WUV0	piggyBac transposable element-derived protein 5	Lipotes vexillifer (Yangtze river dolphin)	Mammalia	Artiodactyla	409	0.0799	0.1173	0.2445	1	0.1215	0.2725	1	367	6	372	-	-	-	-	0.0409	0	0	5	0.0858	0	0	37
>A0A341D5X4	piggyBac transposable element-derived protein 5	Neophocaena asiaeorientalis asiaeorientalis (Yangtze finless porpoise) (Neophocaena phocaenoides subsp, asiaeorientalis)	Mammalia	Artiodactyla	583	0.1702	0.2606	19.0395	111	0.1425	0.8174	3	367	180	546	0.6354	82	82	100	0.5386	60.3352	108	179	0.0869	0	0	37
>A0A383ZFJ4	piggyBac transposable element-derived protein 5	Balaenoptera acutorostrata scammoni (North Pacific minke whale) (Balaenoptera davidsoni)	Mammalia	Artiodactyla	409	0.0765	0.1142	0.2445	1	0.1203	0.2725	1	367	6	372	-	-	-	-	0.0411	0	0	5	0.0643	0	0	37
>A0A384BYU0	piggyBac transposable element-derived protein 5	Ursus maritimus (Polar bear) (Thalarctos maritimus)	Mammalia	Carnivora	409	0.0909	0.1347	3.6675	15	0.1402	4.0872	15	367	6	372	-	-	-	-	0.0515	0	0	5	0.0913	0	0	37
>A0A3Q1MHN7	PiggyBac transposable element derived 5	Bos taurus (Bovine)	Mammalia	Artiodactyla	508	0.1627	0.2993	23.8189	121	0.1508	0.8571	3	350	122	471	0.8059	97	97	100	0.7913	97.5207	118	121	0.0954	0	0	37
>A0A3Q2HLK7	PiggyBac transposable element derived 5	Equus caballus (Horse)	Mammalia	Perissodactyla (odd-toed ungulates)	823	0.4541	0.4607	48.1166	396	0.1485	4.3597	16	367	420	786	0.6306	74	74	100	0.7652	90.6921	380	419	0.1097	0	0	37
>A0A3Q7MIB7	piggyBac transposable element-derived protein 5	Callorhinus ursinus (Northern fur seal)	Mammalia	Carnivora	520	0.1501	0.2927	22.5	117	0.1514	0.8174	3	367	117	483	0.801	98	98	100	0.8045	98.2759	114	116	0.09	0	0	37
>A0A3Q7SPK0	piggyBac transposable element-derived protein 5	Vulpes vulpes (Red fox)	Mammalia	Carnivora	409	0.0835	0.1236	0.978	4	0.1281	1.0899	4	367	6	372	-	-	-	-	0.0515	0	0	5	0.0884	0	0	37
>A0A3Q7WED2	piggyBac transposable element-derived protein 5	Ursus arctos horribilis	Mammalia	Carnivora	520	0.1671	0.3019	24.6154	128	0.1665	4.0872	15	367	117	483	0.7938	97	97	100	0.7974	97.4138	113	116	0.0913	0	0	37
>A0A452E710	DDE_Tnp_1_7 domain-containing protein	Capra hircus (Goat)	Mammalia	Artiodactyla	525	0.1611	0.2925	23.2381	122	0.1527	1.3624	5	367	122	488	0.7894	96	96	100	0.7762	96.6942	117	121	0.0968	0	0	37
>A0A485MC60	Piggybac transposable element derived 5	Lynx pardinus (Iberian lynx) (Felis pardina)	Mammalia	Carnivora	459	0.1251	0.1766	6.5359	30	0.1425	2.7027	10	370	6	375	-	-	-	-	0.0348	0	0	5	0.3356	23.8095	20	84
>A0A4W2C355	PiggyBac transposable element derived 5	Bos indicus x Bos taurus (Hybrid cattle)	Mammalia	Artiodactyla	525	0.1643	0.2956	23.2381	122	0.1527	1.0899	4	367	122	488	0.8059	97	97	100	0.7913	97.5207	118	121	0.0929	0	0	37
>A0A4X1U6A4	DDE_Tnp_1_7 domain-containing protein	Sus scrofa (Pig)	Mammalia	Artiodactyla	549	0.1759	0.3154	26.4117	145	0.1552	1.9074	7	367	146	512	0.7962	94	94	100	0.7784	95.1724	138	145	0.0901	0	0	37
>A0A5F4VS18	PiggyBac transposable element derived 5	Callithrix jacchus (White-tufted-ear marmoset)	Mammalia	Primates	578	0.1229	0.168	4.1522	24	0.1219	0.2725	1	367	180	546	0.3978	23	23	100	0.2845	12.8492	23	179	0.045	0	0	32
>A0A5F5XMD0	PiggyBac transposable element derived 5	Felis catus (Cat) (Felis silvestris catus)	Mammalia	Carnivora	539	0.3149	0.3913	33.7662	182	0.2122	7.5075	25	333	119	451	0.8084	98	98	100	0.8082	98.3051	116	118	0.5102	46.5909	41	88
>A0A5N4DIL3	PiggyBac transposable element-derived protein 5	Camelus dromedarius (Dromedary) (Arabian camel)	Mammalia	Artiodactyla	231	0.1007	0.1559	6.0606	14	0.1637	7.2165	14	194	1	194	-	-	-	-	-	-	-	-	0.1153	0	0	37
>A0A667HVU8	DDE_Tnp_1_7 domain-containing protein	Lynx canadensis (Canada lynx)	Mammalia	Carnivora	521	0.1611	0.2963	23.6084	123	0.1581	2.7248	10	367	118	484	0.7915	96	96	100	0.7947	96.5812	113	117	0.0908	0	0	37
>A0A671GDA0	PiggyBac transposable element derived 5	Rhinolophus ferrumequinum (Greater horseshoe bat)	Mammalia	Chiroptera	517	0.1643	0.2775	22.6306	117	0.1475	2.7248	10	367	114	480	0.7409	94	94	100	0.7496	94.6903	107	113	0.1254	0	0	37
>A0A673T7T4	PiggyBac transposable element derived 5	Suricata suricatta (Meerkat)	Mammalia	Carnivora	483	0.1206	0.1724	6.8323	33	0.136	3.2698	12	367	80	446	0.3829	26.5823	21	79	0.3829	26.5823	21	79	0.0842	0	0	37
>A0A6G1A4T4	PGBD5 protein (Fragment)	Crocuta crocuta (Spotted hyena)	Mammalia	Carnivora	409	0.0817	0.1224	1.956	8	0.1275	2.1798	8	367	6	372	-	-	-	-	0.0482	0	0	5	0.0816	0	0	37
>A0A6I9K012	piggyBac transposable element-derived protein 5	Chrysochloris asiatica (Cape golden mole)	Mammalia	Afrotheria	528	0.1488	0.2914	23.1061	122	0.1293	0	0	367	125	491	0.849	98	98	100	0.8261	98.3871	122	124	0.1066	0	0	37
>A0A6J0AWS3	piggyBac transposable element-derived protein 5	Vicugna pacos (Alpaca) (Lama pacos)	Mammalia	Artiodactyla	409	0.0909	0.1372	3.423	14	0.1405	3.8147	14	367	6	372	-	-	-	-	0.0564	0	0	5	0.1154	0	0	37
>A0A6J0E8N6	piggyBac transposable element-derived protein 5 isoform X1 (piggyBac transposable element-derived protein 5 isoform X2) (piggyBac transposable element-derived protein 5 isoform X3)	Peromyscus maniculatus bairdii (Prairie deer mouse)	Mammalia	Rodentia	409	0.0799	0.1162	0.489	2	0.1196	0.545	2	367	6	372	-	-	-	-	0.0336	0	0	5	0.0932	0	0	37
>A0A6J0Y462	piggyBac transposable element-derived protein 5	Odocoileus virginianus texanus	Mammalia	Artiodactyla	409	0.0835	0.1236	0.7335	3	0.1275	0.8174	3	367	6	372	-	-	-	-	0.0526	0	0	5	0.0945	0	0	37
>A0A6J1YEE9	piggyBac transposable element-derived protein 5 isoform X1	Acinonyx jubatus (Cheetah)	Mammalia	Carnivora	531	0.1914	0.3107	23.5405	125	0.1659	2.9973	11	367	118	484	0.7981	97	97	100	0.8005	97.4359	114	117	0.2223	0	0	47
>A0A6J2DD03	piggyBac transposable element-derived protein 5	Zalophus californianus (California sealion)	Mammalia	Carnivora	520	0.1528	0.2934	22.5	117	0.1523	0.8174	3	367	117	483	0.801	98	98	100	0.8045	98.2759	114	116	0.0909	0	0	37
>A0A6J2NAY0	piggyBac transposable element-derived protein 5	Phyllostomus discolor (pale spear-nosed bat)	Mammalia	Chiroptera	527	0.1671	0.2953	23.5294	124	0.1485	0.8174	3	367	124	490	0.8005	98	98	100	0.7884	98.374	121	123	0.1119	0	0	37
>A0A6J3EY52	piggyBac transposable element-derived protein 5	Sapajus apella (Brown-capped capuchin) (Cebus apella)	Mammalia	Primates	524	0.1424	0.2809	22.3282	117	0.1339	0.2725	1	367	121	487	0.7909	96	96	100	0.7847	96.6667	116	120	0.1056	0	0	37
>A0A6J3Q6M0	piggyBac transposable element-derived protein 5	Tursiops truncatus (Atlantic bottle-nosed dolphin) (Delphinus truncatus)	Mammalia	Artiodactyla	522	0.1515	0.2638	20.8812	109	0.1423	0.8174	3	367	119	485	0.6938	89	89	100	0.6966	89.8305	106	118	0.0884	0	0	37
>A0A6P3FMU7	piggyBac transposable element-derived protein 5	Octodon degus (Degu) (Sciurus degus)	Mammalia	Rodentia	519	0.1449	0.2728	22.5434	117	0.146	2.1798	8	367	116	482	0.728	94	94	100	0.7351	94.7826	109	115	0.093	0	0	37
>A0A6P3H820	piggyBac transposable element-derived protein 5	Bison bison bison	Mammalia	Artiodactyla	408	0.086	0.1275	0.9804	4	0.1318	1.0929	4	366	6	371	-	-	-	-	0.0515	0	0	5	0.0959	0	0	37
>A0A6P3TA31	piggyBac transposable element-derived protein 5	Ovis aries (Sheep)	Mammalia	Artiodactyla	525	0.1611	0.2937	23.2381	122	0.1541	1.3624	5	367	122	488	0.7894	96	96	100	0.7762	96.6942	117	121	0.1003	0	0	37
>A0A6P4TMK7	piggyBac transposable element-derived protein 5 isoform X1	Panthera pardus (Leopard) (Felis pardus)	Mammalia	Carnivora	562	0.2258	0.3227	24.5552	138	0.1671	2.9973	11	367	118	484	0.7803	97	97	100	0.7833	97.4359	114	117	0.3637	16.6667	13	78
>A0A6P5BIR3	piggyBac transposable element-derived protein 5	Bos indicus (Zebu)	Mammalia	Artiodactyla	409	0.0817	0.1225	0.978	4	0.1265	1.0899	4	367	6	372	-	-	-	-	0.0504	0	0	5	0.0929	0	0	37
>A0A6P5LCP0	piggyBac transposable element-derived protein 5	Phascolarctos cinereus (Koala)	Mammalia	Diprotodontia	589	0.1702	0.3398	30.7301	181	0.1289	0	0	367	186	552	0.8403	98	98	100	0.8135	97.8378	181	185	0.0634	0	0	37
>A0A6P5Q8P8	piggyBac transposable element-derived protein 5	Mus caroli (Ryukyu mouse) (Ricefield mouse)	Mammalia	Rodentia	523	0.1528	0.2674	21.4149	112	0.1409	0.545	2	367	120	486	0.7081	92	92	100	0.7081	92.437	110	119	0.1049	0	0	37
>A0A6P6BXD1	piggyBac transposable element-derived protein 5	Pteropus vampyrus (Large flying fox)	Mammalia	Chiroptera	443	0.2164	0.2526	10.8352	48	0.1712	0.8264	2	242	61	302	0.3114	5	3	60	0.3114	5	3	60	0.3672	30.4965	43	141
>A0A6P6H508	piggyBac transposable element-derived protein 5	Puma concolor (Mountain lion)	Mammalia	Carnivora	260	0.1038	0.135	0	0	0.1224	0	0	183	31	213	0.064	0	0	30	0.064	0	0	30	0.2291	0	0	47
>D3YZI9	PiggyBac transposable element-derived protein 5 (EC 3,1,-,-) (PiggyBac transposase 5)	Mus musculus (Mouse)	Mammalia	Rodentia	523	0.1476	0.2668	21.6061	113	0.1385	0.545	2	367	120	486	0.7084	92	92	100	0.7125	93.2773	111	119	0.1049	0	0	37
>D3ZSZ4	PiggyBac transposable element derived 5 (Predicted) (PiggyBac transposable element-derived 5)	Rattus norvegicus (Rat)	Mammalia	Rodentia	409	0.0799	0.1184	0.489	2	0.1199	0.545	2	367	6	372	-	-	-	-	0.0336	0	0	5	0.1145	0	0	37
>F1P884	PiggyBac transposable element derived 5	Canis lupus familiaris (Dog) (Canis familiaris)	Mammalia	Carnivora	458	0.1251	0.2058	10.917	50	0.1461	1.0899	4	367	55	421	0.692	85.1852	46	54	0.692	85.1852	46	54	0.0884	0	0	37
>F7ADU0	PiggyBac transposable element derived 5	Monodelphis domestica (Gray short-tailed opossum)	Mammalia	Didelphimorphia	544	0.1541	0.2794	22.6103	123	0.1448	0.565	2	354	118	471	0.7658	96	96	100	0.7541	96.5812	113	117	0.1713	10.9589	8	73
>F7B3G8	DDE_Tnp_1_7 domain-containing protein	Macaca mulatta (Rhesus macaque)	Mammalia	Primates	524	0.1424	0.2828	22.5191	118	0.1329	0.2725	1	367	121	487	0.8025	97	97	100	0.796	97.5	117	120	0.1056	0	0	37
>G1LSU5	PiggyBac transposable element derived 5	Ailuropoda melanoleuca (Giant panda)	Mammalia	Carnivora	483	0.1349	0.197	10.1449	49	0.1533	3.8147	14	367	80	446	0.4557	44.3038	35	79	0.4557	44.3038	35	79	0.0791	0	0	37
>G1NY59	PiggyBac transposable element derived 5	Myotis lucifugus (Little brown bat)	Mammalia	Chiroptera	414	0.0789	0.1338	2.4155	10	0.1265	1.6349	6	367	11	377	-	-	-	-	0.4502	40	4	10	0.1205	0	0	37
>G1RVU2	Uncharacterized protein	Nomascus leucogenys (Northern white-cheeked gibbon) (Hylobates leucogenys)	Mammalia	Primates	432	0.1048	0.2223	14.1204	61	0.1155	0	0	331	65	395	0.8462	95.3125	61	64	0.8462	95.3125	61	64	0.0988	0	0	37
>G1SRU3	PiggyBac transposable element derived 5	Oryctolagus cuniculus (Rabbit)	Mammalia	Lagomorpha	527	0.1424	0.2927	23.5294	124	0.1409	1.3624	5	367	124	490	0.8197	96	96	100	0.8065	96.748	119	123	0.0906	0	0	37
>G3QQN7	PiggyBac transposable element derived 5	Gorilla gorilla gorilla (Western lowland gorilla)	Mammalia	Primates	455	0.0967	0.1354	1.5385	7	0.1178	0.2725	1	367	52	418	0.284	11.7647	6	51	0.284	11.7647	6	51	0.1056	0	0	37
>G3TXI0	PiggyBac transposable element derived 5	Loxodonta africana (African elephant)	Mammalia	Proboscidea (elephants)	409	0.0662	0.1054	0	0	0.1048	0	0	367	6	372	-	-	-	-	0.0342	0	0	5	0.1211	0	0	37
>G3WX98	DDE_Tnp_1_7 domain-containing protein	Sarcophilus harrisii (Tasmanian devil) (Sarcophilus laniarius)	Mammalia	Dasyuromorphia	442	0.0996	0.1644	7.6923	34	0.1166	0	0	367	39	405	0.6666	89.4737	34	38	0.6666	89.4737	34	38	0.1231	0	0	37
>G5BQI3	PiggyBac transposable element-derived protein 5	Heterocephalus glaber (Naked mole rat)	Mammalia	Rodentia	409	0.0799	0.1226	2.6895	11	0.1276	2.9973	11	367	6	372	-	-	-	-	0.0578	0	0	5	0.0817	0	0	37
>H0VH44	PiggyBac transposable element derived 5	Cavia porcellus (Guinea pig)	Mammalia	Rodentia	519	0.1399	0.2646	21.9653	114	0.1405	1.3624	5	367	116	482	0.7083	94	94	100	0.7196	94.7826	109	115	0.0817	0	0	37
>H0X322	PiggyBac transposable element derived 5	Otolemur garnettii (Small-eared galago) (Garnett's greater bushbaby)	Mammalia	Primates	414	0.0817	0.1231	1.2077	5	0.1183	0.545	2	367	11	377	-	-	-	-	0.3399	30	3	10	0.1115	0	0	37
>H2Q1B5	PiggyBac transposable element derived 5	Pan troglodytes (Chimpanzee)	Mammalia	Primates	524	0.1476	0.2878	22.5191	118	0.1373	0.2725	1	367	121	487	0.8099	97	97	100	0.8044	97.5	117	120	0.1056	0	0	37
>I3NGB8	DDE_Tnp_1_7 domain-containing protein	Ictidomys tridecemlineatus (Thirteen-lined ground squirrel) (Spermophilus tridecemlineatus)	Mammalia	Rodentia	413	0.087	0.1304	4.1162	17	0.1298	3.8147	14	367	10	376	-	-	-	-	0.3456	33.3333	3	9	0.0838	0	0	37
>L5K150	PiggyBac transposable element-derived protein 5	Pteropus alecto (Black flying fox)	Mammalia	Chiroptera	380	0.0948	0.1286	2.3684	9	0.1329	2.6239	9	343	1	343	-	-	-	-	-	-	-	-	0.0891	0	0	37
>L8HNF3	PiggyBac transposable element-derived protein 5 (Fragment)	Bos mutus (wild yak)	Mammalia	Artiodactyla	413	0.0888	0.1314	1.6949	7	0.1296	1.0899	4	367	10	376	-	-	-	-	0.3611	33.3333	3	9	0.0929	0	0	37
>M3YM00	PiggyBac transposable element derived 5	Mustela putorius furo (European domestic ferret) (Mustela furo)	Mammalia	Carnivora	409	0.078	0.1232	1.2225	5	0.1274	1.3624	5	367	6	372	-	-	-	-	0.0554	0	0	5	0.0907	0	0	37
>Q8N414	PiggyBac transposable element-derived protein 5 (EC 3,1,-,-) (PiggyBac domain-related protein 5) (PiggyBac transposase 5)	Homo sapiens (Human)	Mammalia	Primates	524	0.1476	0.2883	22.5191	118	0.138	0.2725	1	367	121	487	0.8099	97	97	100	0.8044	97.5	117	120	0.1056	0	0	37
>S9YCV1	PiggyBac transposable element-derived protein 5	Camelus ferus (Wild bactrian camel) (Camelus bactrianus ferus)	Mammalia	Artiodactyla	464	0.1137	0.1527	3.6638	17	0.1555	4.0284	17	422	6	427	-	-	-	-	0.0564	0	0	5	0.134	0	0	37
>U6DHW3	PiggyBac transposable element-derived protein 5 (Fragment)	Neovison vison (American mink) (Mustela vison)	Mammalia	Carnivora	422	0.0996	0.1511	4.0284	17	0.1332	1.3624	5	367	19	385	0.64	66.6667	12	18	0.64	66.6667	12	18	0.0907	0	0	37
>A0A444T7C3	PiggyBac transposable element-derived protein 5	Armadillidium vulgare (Pillbug) (Pill woodlouse)	Malacostraca	Isopoda (pill bugs, wood lice and sea slaters)	265	0.2918	0.303	21.1321	56	0.1029	0	0	112	151	262	0.5189	53	53	100	0.4582	37.3333	56	150	0.0077	0	0	3
>A0A6P4ZZK5	piggyBac transposable element-derived protein 5-like	Branchiostoma belcheri (Amphioxus)	Leptocardii	Amphioxiformes	532	0.2715	0.3337	20.8647	111	0.2309	2.965	11	371	115	485	0.6905	82	82	100	0.7075	84.2105	96	114	0.238	8.5106	4	47
>A0A670I8C7	DDE_Tnp_1_7 domain-containing protein	Podarcis muralis (Wall lizard) (Lacerta muralis)	Lepidosauria (lepidosaurs)	Squamata (squamates)	642	0.1969	0.3171	24.7664	159	0.1342	0.2725	1	367	239	605	0.8413	98	98	100	0.6424	66.3866	158	238	0.0396	0	0	37
>A0A670Z1X3	DDE_Tnp_1_7 domain-containing protein	Pseudonaja textilis (Eastern brown snake)	Lepidosauria (lepidosaurs)	Squamata (squamates)	644	0.2094	0.3402	29.5031	190	0.1294	0.545	2	367	241	607	0.8294	98	98	100	0.695	78.3333	188	240	0.1306	0	0	37
>A0A6I9YMM4	piggyBac transposable element-derived protein 5	Thamnophis sirtalis	Lepidosauria (lepidosaurs)	Squamata (squamates)	646	0.2112	0.3413	28.7926	186	0.1322	0.545	2	367	243	609	0.8614	99	99	100	0.6905	76.0331	184	242	0.1309	0	0	37
>A0A6J0UA01	piggyBac transposable element-derived protein 5	Pogona vitticeps (central bearded dragon)	Lepidosauria (lepidosaurs)	Squamata (squamates)	409	0.0631	0.1074	0	0	0.1122	0	0	367	6	372	-	-	-	-	0.0244	0	0	5	0.071	0	0	37
>A0A6J1U9V5	piggyBac transposable element-derived protein 5	Notechis scutatus (mainland tiger snake)	Lepidosauria (lepidosaurs)	Squamata (squamates)	643	0.2164	0.3447	29.86	192	0.1317	1.0899	4	367	240	606	0.8494	100	100	100	0.7048	78.6611	188	239	0.1306	0	0	37
>A0A6P9CIN0	piggyBac transposable element-derived protein 5	Pantherophis guttatus (Corn snake) (Elaphe guttata)	Lepidosauria (lepidosaurs)	Squamata (squamates)	644	0.1986	0.3395	28.7267	185	0.1243	0	0	367	241	607	0.8564	98	98	100	0.7044	77.0833	185	240	0.1071	0	0	37
>G1K9I5	DDE_Tnp_1_7 domain-containing protein	Anolis carolinensis (Green anole) (American chameleon)	Lepidosauria (lepidosaurs)	Squamata (squamates)	546	0.1583	0.2987	23.4432	128	0.1436	1.0811	4	370	140	509	0.8362	98	98	100	0.7712	89.2086	124	139	0.076	0	0	37
>V8NT55	PiggyBac transposable element-derived protein 5 (Fragment)	Ophiophagus hannah (King cobra) (Naja hannah)	Lepidosauria (lepidosaurs)	Squamata (squamates)	503	0.0592	0.1055	0.3976	2	0.1028	0	0	367	100	466	0.1061	2.0202	2	99	0.1061	2.0202	2	99	0.13	0	0	37
>A0A4C1ZRQ1	PiggyBac transposable element-derived protein 5	Eumeta variegata (Bagworm moth) (Eumeta japonica)	Insecta	Lepidoptera (butterflies and moths)	286	0.2541	0.2527	9.4406	27	0.1298	0	0	147	130	276	0.3761	8	8	100	0.412	20.9302	27	129	0.0045	0	0	10
>A0A6J2XD97	piggyBac transposable element-derived protein 5-like	Sitophilus oryzae (Rice weevil) (Curculio oryzae)	Insecta	Coleoptera	459	0.2258	0.2485	7.8431	36	0.178	0	0	339	121	459	0.4552	33	33	100	0.4477	30	36	120	-	-	-	-
>S4RGJ1	PiggyBac transposable element derived 5	Petromyzon marinus (Sea lamprey)	Hyperoartia	Petromyzontiformes	427	0.1007	0.133	0.7026	3	0.1279	0	0	380	11	390	-	-	-	-	0.3556	30	3	10	0.1253	0	0	37
>H3AC15	DDE_Tnp_1_7 domain-containing protein	Latimeria chalumnae (Coelacanth)	Coelacanthimorpha	Coelacanthiformes	523	0.1251	0.2325	17.3996	91	0.1107	0	0	367	120	486	0.6979	91	91	100	0.6523	76.4706	91	119	0.0901	0	0	37
>A0A4W3GW00	Uncharacterized protein	Callorhinchus milii (Ghost shark)	Chondrichthyes	Chimaeriformes (chimaeras)	450	0.0909	0.1347	2.2222	10	0.1202	0	0	351	68	418	0.2596	14.9254	10	67	0.2596	14.9254	10	67	0.0312	0	0	32
>A0A7E6FA88	piggyBac transposable element-derived protein 5-like	Octopus vulgaris (Common octopus)	Cephalopoda (cephalopods)	Octopoda	206	0.3004	0.3284	28.1553	58	0.1233	0	0	108	98	205	0.5553	59.7938	58	97	0.5553	59.7938	58	97	0.4766	0	0	1
>A0A087R6V6	PiggyBac transposable element-derived protein 5 (Fragment)	Aptenodytes forsteri (Emperor penguin)	Aves	Sphenisciformes (penguins)	414	0.0749	0.1225	1.6908	7	0.1193	1.9074	7	367	11	377	-	-	-	-	0.2324	0	0	10	0.1238	0	0	37
>A0A087VKB3	PiggyBac transposable element-derived protein 5 (Fragment)	Balearica regulorum gibbericeps (East African grey crowned-crane)	Aves	Gruiformes	414	0.0757	0.1235	1.6908	7	0.1204	1.9074	7	367	11	377	-	-	-	-	0.2324	0	0	10	0.1245	0	0	37
>A0A091E9U1	PiggyBac transposable element-derived protein 5 (Fragment)	Corvus brachyrhynchos (American crow)	Aves	Passeriformes	414	0.078	0.1224	0.7246	3	0.1192	0.8174	3	367	11	377	-	-	-	-	0.2323	0	0	10	0.1245	0	0	37
>A0A091G540	PiggyBac transposable element-derived protein 5 (Fragment)	Cuculus canorus (common cuckoo)	Aves	Cuculiformes (cuckoos and others)	414	0.0765	0.1219	2.1739	9	0.1188	2.4523	9	367	11	377	-	-	-	-	0.2241	0	0	10	0.1245	0	0	37
>A0A091HHE4	PiggyBac transposable element-derived protein 5 (Fragment)	Buceros rhinoceros silvestris	Aves	Bucerotiformes (hornbills)	274	0.0929	0.1413	3.2847	9	0.1439	3.7975	9	237	1	237	-	-	-	-	-	-	-	-	0.1245	0	0	37
>A0A091J6U3	PiggyBac transposable element-derived protein 5 (Fragment)	Calypte anna (Anna's hummingbird) (Archilochus anna)	Aves	Apodiformes (swifts and hummingbirds)	414	0.078	0.1242	1.6908	7	0.1212	1.9074	7	367	11	377	-	-	-	-	0.2363	0	0	10	0.1234	0	0	37
>A0A091JHC5	PiggyBac transposable element-derived protein 5 (Fragment)	Egretta garzetta (Little egret)	Aves	Pelecaniformes (Ibis, herons and pelicans)	414	0.0757	0.123	1.6908	7	0.1199	1.9074	7	367	11	377	-	-	-	-	0.2324	0	0	10	0.1245	0	0	37
>A0A091K136	PiggyBac transposable element-derived protein 5 (Fragment)	Colius striatus (Speckled mousebird)	Aves	Coliiformes (mousebirds)	414	0.0835	0.1291	3.1401	13	0.1226	2.4523	9	367	11	377	-	-	-	-	0.3856	40	4	10	0.1245	0	0	37
>A0A091L6K5	PiggyBac transposable element-derived protein 5 (Fragment)	Cathartes aura (Turkey vulture) (Vultur aura)	Aves	Accipitriformes (hawks and eagles)	230	0.0835	0.1366	0.8696	2	0.1395	1.0417	2	192	2	193	-	-	-	-	0.0235	0	0	1	0.1245	0	0	37
>A0A091MH74	PiggyBac transposable element-derived protein 5 (Fragment)	Cariama cristata (Red-legged seriema)	Aves	Cariamiformes (seriamas)	414	0.0799	0.1243	2.1739	9	0.1214	2.4523	9	367	11	377	-	-	-	-	0.2314	0	0	10	0.1245	0	0	37
>A0A091MUU0	PiggyBac transposable element-derived protein 5 (Fragment)	Acanthisitta chloris (rifleman)	Aves	Passeriformes	414	0.078	0.1239	0.7246	3	0.1208	0.8174	3	367	11	377	-	-	-	-	0.2381	0	0	10	0.1245	0	0	37
>A0A091NIZ5	PiggyBac transposable element-derived protein 5 (Fragment)	Apaloderma vittatum (Bar-tailed trogon)	Aves	Trogoniformes (trogons and quetzals)	414	0.0757	0.1205	0.2415	1	0.117	0.2725	1	367	11	377	-	-	-	-	0.2324	0	0	10	0.1245	0	0	37
>A0A091PTC4	PiggyBac transposable element-derived protein 5 (Fragment)	Leptosomus discolor (Madagascar cuckoo roller) (Cuculus discolor)	Aves	Coraciiformes (kingfishers and others)	274	0.0948	0.1447	3.2847	9	0.1478	3.7975	9	237	1	237	-	-	-	-	-	-	-	-	0.1245	0	0	37
>A0A091QPP5	PiggyBac transposable element-derived protein 5 (Fragment)	Haliaeetus albicilla (White-tailed sea-eagle) (Falco albicilla)	Aves	Accipitriformes (hawks and eagles)	414	0.0749	0.1205	2.1739	9	0.1171	2.4523	9	367	11	377	-	-	-	-	0.2314	0	0	10	0.1245	0	0	37
>A0A091QSC9	PiggyBac transposable element-derived protein 5 (Fragment)	Merops nubicus (Northern carmine bee-eater)	Aves	Coraciiformes (kingfishers and others)	414	0.0757	0.1225	2.1739	9	0.1194	2.4523	9	367	11	377	-	-	-	-	0.2308	0	0	10	0.1245	0	0	37
>A0A091RQU2	PiggyBac transposable element-derived protein 5 (Fragment)	Nestor notabilis (Kea)	Aves	Psittaciformes	414	0.078	0.1246	2.1739	9	0.1219	2.4523	9	367	11	377	-	-	-	-	0.2319	0	0	10	0.123	0	0	37
>A0A091SH02	PiggyBac transposable element-derived protein 5 (Fragment)	Mesitornis unicolor (brown roatelo)	Aves	Gruiformes	230	0.086	0.1426	3.4783	8	0.1468	4.1667	8	192	2	193	-	-	-	-	0.0248	0	0	1	0.1245	0	0	37
>A0A091T325	PiggyBac transposable element-derived protein 5 (Fragment)	Pelecanus crispus (Dalmatian pelican)	Aves	Pelecaniformes (Ibis, herons and pelicans)	230	0.0851	0.1409	3.4783	8	0.1447	4.1667	8	192	2	193	-	-	-	-	0.0235	0	0	1	0.1245	0	0	37
>A0A091U818	PiggyBac transposable element-derived protein 5 (Fragment)	Phoenicopterus ruber ruber	Aves	Phoenicopteriformes (flamingos)	414	0.0749	0.1235	1.6908	7	0.1203	1.9074	7	367	11	377	-	-	-	-	0.2365	0	0	10	0.1245	0	0	37
>A0A091UJF4	PiggyBac transposable element-derived protein 5 (Fragment)	Phaethon lepturus (White-tailed tropicbird)	Aves	Pelecaniformes (Ibis, herons and pelicans)	414	0.078	0.1224	2.1739	9	0.1192	2.4523	9	367	11	377	-	-	-	-	0.2324	0	0	10	0.1245	0	0	37
>A0A091ULN2	PiggyBac transposable element-derived protein 5 (Fragment)	Nipponia nippon (Crested ibis) (Ibis nippon)	Aves	Pelecaniformes (Ibis, herons and pelicans)	414	0.0757	0.1235	1.6908	7	0.1204	1.9074	7	367	11	377	-	-	-	-	0.2324	0	0	10	0.1245	0	0	37
>A0A091WCT5	PiggyBac transposable element-derived protein 5 (Fragment)	Opisthocomus hoazin (Hoatzin) (Phasianus hoazin)	Aves	Opisthocomiformes (hoatzins)	414	0.0719	0.1142	0	0	0.1147	0	0	367	11	377	-	-	-	-	0.2379	0	0	10	0.0758	0	0	37
>A0A093C6D2	PiggyBac transposable element-derived protein 5 (Fragment)	Tauraco erythrolophus (Red-crested turaco)	Aves	Musophagiformes (turacos)	414	0.0757	0.1235	1.6908	7	0.1204	1.9074	7	367	11	377	-	-	-	-	0.2324	0	0	10	0.1245	0	0	37
>A0A093F3G1	PiggyBac transposable element-derived protein 5 (Fragment)	Gavia stellata (Red-throated diver) (Colymbus stellatus)	Aves	Gaviiformes (loons)	414	0.0799	0.1241	2.1739	9	0.1211	2.4523	9	367	11	377	-	-	-	-	0.2324	0	0	10	0.1245	0	0	37
>A0A093GR11	PiggyBac transposable element-derived protein 5 (Fragment)	Dryobates pubescens (Downy woodpecker) (Picoides pubescens)	Aves	Piciformes	414	0.0817	0.1262	2.1739	9	0.1234	2.4523	9	367	11	377	-	-	-	-	0.2349	0	0	10	0.1245	0	0	37
>A0A093H3N0	PiggyBac transposable element-derived protein 5 (Fragment)	Struthio camelus australis	Aves	Struthioniformes (ostriches)	414	0.0749	0.1251	1.6908	7	0.1219	1.9074	7	367	11	377	-	-	-	-	0.2469	0	0	10	0.1244	0	0	37
>A0A093I2D9	PiggyBac transposable element-derived protein 5 (Fragment)	Tyto alba (Barn owl)	Aves	Strigiformes	414	0.0835	0.1327	3.1401	13	0.1265	2.4523	9	367	11	377	-	-	-	-	0.394	40	4	10	0.1245	0	0	37
>A0A093I8Y8	PiggyBac transposable element-derived protein 5 (Fragment)	Fulmarus glacialis (Northern fulmar)	Aves	Procellariiformes (petrels and albatrosses)	291	0.1162	0.1682	3.7801	11	0.1677	4.5455	11	242	13	254	0.3124	0	0	12	0.3124	0	0	12	0.1245	0	0	37
>A0A093LQB5	PiggyBac transposable element-derived protein 5 (Fragment)	Eurypyga helias (Sunbittern)	Aves	Gruiformes	274	0.0938	0.139	1.8248	5	0.1412	2.1097	5	237	1	237	-	-	-	-	-	-	-	-	0.1245	0	0	37
>A0A093P155	PiggyBac transposable element-derived protein 5 (Fragment)	Pygoscelis adeliae (Adelie penguin)	Aves	Sphenisciformes (penguins)	414	0.0749	0.1225	1.6908	7	0.1193	1.9074	7	367	11	377	-	-	-	-	0.2324	0	0	10	0.1238	0	0	37
>A0A093Q981	PiggyBac transposable element-derived protein 5 (Fragment)	Manacus vitellinus (golden-collared manakin)	Aves	Passeriformes	414	0.078	0.1227	0.7246	3	0.1195	0.8174	3	367	11	377	-	-	-	-	0.2324	0	0	10	0.1245	0	0	37
>A0A093RBI6	PiggyBac transposable element-derived protein 5 (Fragment)	Phalacrocorax carbo (Great cormorant) (Pelecanus carbo)	Aves	Pelecaniformes (Ibis, herons and pelicans)	417	0.0605	0.1103	1.6787	7	0.108	1.8919	7	370	11	380	-	-	-	-	0.2288	0	0	10	0.1022	0	0	37
>A0A094LI48	PiggyBac transposable element-derived protein 5 (Fragment)	Antrostomus carolinensis (Chuck-will's-widow) (Caprimulgus carolinensis)	Aves	Caprimulgiformes (nightjars and others)	414	0.0799	0.1252	1.4493	6	0.1217	1.6349	6	367	11	377	-	-	-	-	0.235	0	0	10	0.1296	0	0	37
>A0A099Z6U2	PiggyBac transposable element-derived protein 5 (Fragment)	Tinamus guttatus (White-throated tinamou)	Aves	Tinamiformes (tinamous)	414	0.0757	0.1233	1.9324	8	0.1203	2.1798	8	367	11	377	-	-	-	-	0.228	0	0	10	0.1244	0	0	37
>A0A0A0AXC7	PiggyBac transposable element-derived protein 5 (Fragment)	Charadrius vociferus (Killdeer) (Aegialitis vocifera)	Aves	Charadriiformes	414	0.0799	0.1252	2.1739	9	0.1224	2.4523	9	367	11	377	-	-	-	-	0.2324	0	0	10	0.1245	0	0	37
>A0A0Q3QX90	PiggyBac transposable element-derived protein 5	Amazona aestiva (Blue-fronted Amazon parrot)	Aves	Psittaciformes	409	0.0765	0.1156	0.489	2	0.1141	0.545	2	367	6	372	-	-	-	-	0.0126	0	0	5	0.1436	0	0	37
>A0A1D5P057	DDE_Tnp_1_7 domain-containing protein	Gallus gallus (Chicken)	Aves	Galliformes	642	0.2064	0.3393	29.2835	188	0.144	1.9074	7	367	239	605	0.8654	96	96	100	0.6737	76.0504	181	238	0.1245	0	0	37
>A0A1V4JKS1	PiggyBac transposable element-derived protein 5 isoform B	Patagioenas fasciata monilis	Aves	Columbiformes (pigeons and others)	591	0.1731	0.2882	25.3807	150	0.1281	1.9074	7	367	188	554	0.5169	62	62	100	0.635	76.4706	143	187	0.1229	0	0	37
>A0A218VC33	PiggyBac transposable element-derived protein 5	Lonchura striata domestica (Bengalese finch)	Aves	Passeriformes	558	0.1671	0.3032	25.9857	145	0.1268	0	0	367	155	521	0.7901	94	94	100	0.7664	94.1558	145	154	0.1251	0	0	37
>A0A2I0MTV1	PiggyBac transposable element derived 5	Columba livia (Rock dove)	Aves	Columbiformes (pigeons and others)	409	0.0719	0.1165	1.7115	7	0.1172	1.9074	7	367	6	372	-	-	-	-	0.0125	0	0	5	0.1229	0	0	37
>A0A2I0UNZ4	Piggybac transposable element-derived protein 5	Limosa lapponica baueri	Aves	Charadriiformes	559	0.1823	0.3258	28.4436	159	0.1421	2.4523	9	367	156	522	0.8355	96	96	100	0.8089	96.7742	150	155	0.1245	0	0	37
>A0A663E5P4	PiggyBac transposable element derived 5	Aquila chrysaetos chrysaetos	Aves	Accipitriformes (hawks and eagles)	526	0.1597	0.2909	23.7643	125	0.1432	2.4523	9	367	123	489	0.7852	94	94	100	0.7856	95.082	116	122	0.1245	0	0	37
>A0A663MYS0	PiggyBac transposable element derived 5	Athene cunicularia (Burrowing owl) (Speotyto cunicularia)	Aves	Strigiformes	409	0.0719	0.1161	2.2005	9	0.1166	2.4523	9	367	6	372	-	-	-	-	0.0128	0	0	5	0.1245	0	0	37
>A0A669P0Q9	PiggyBac transposable element derived 5	Phasianus colchicus (Common pheasant)	Aves	Galliformes	643	0.2002	0.3365	29.2379	188	0.1441	1.9074	7	367	240	606	0.8647	97	97	100	0.6722	75.7322	181	239	0.0758	0	0	37
>A0A672TXC7	DDE_Tnp_1_7 domain-containing protein	Strigops habroptila (Kakapo)	Aves	Psittaciformes	639	0.2002	0.3397	30.5164	195	0.1403	1.9074	7	367	236	602	0.8371	96	96	100	0.6853	80	188	235	0.123	0	0	37
>A0A674HGA4	DDE_Tnp_1_7 domain-containing protein	Taeniopygia guttata (Zebra finch) (Poephila guttata)	Aves	Passeriformes	641	0.1914	0.3228	28.8612	185	0.1296	0	0	367	238	604	0.8158	96	96	100	0.6603	78.0591	185	237	0.0761	0	0	37
>A0A6G1RE01	PiggyBac transposable element derived 5 (Fragment)	Gallirallus okinawae	Aves	Gruiformes	411	0.0734	0.1171	1.7032	7	0.1177	1.9074	7	367	8	374	-	-	-	-	0.0486	0	0	7	0.1245	0	0	37
>A0A6I9HJZ8	piggyBac transposable element-derived protein 5	Geospiza fortis (Medium ground-finch)	Aves	Passeriformes	409	0.0719	0.1122	0	0	0.1118	0	0	367	6	372	-	-	-	-	0.0128	0	0	5	0.1295	0	0	37
>A0A6J0HEW9	piggyBac transposable element-derived protein 5 isoform X1	Lepidothrix coronata (blue-crowned manakin)	Aves	Passeriformes	558	0.1807	0.3252	27.4194	153	0.1401	0.8174	3	367	155	521	0.8418	96	96	100	0.8145	97.4026	150	154	0.1245	0	0	37
>A0A6J2GP31	piggyBac transposable element-derived protein 5	Pipra filicauda (Wire-tailed manakin)	Aves	Passeriformes	559	0.1823	0.3292	27.5492	154	0.1429	0.8174	3	367	156	522	0.8454	96	96	100	0.8189	97.4194	151	155	0.1245	0	0	37
>A0A6J3CM12	piggyBac transposable element-derived protein 5	Aythya fuligula (Tufted duck) (Anas fuligula)	Aves	Anseriformes (ducks, geese and swans)	568	0.1914	0.3515	30.1056	171	0.1475	2.7248	10	367	165	531	0.8838	97	97	100	0.8591	98.1707	161	164	0.1245	0	0	37
>G1NHM2	PiggyBac transposable element derived 5	Meleagris gallopavo (Wild turkey)	Aves	Galliformes	373	0.0543	0.097	1.8767	7	0.1033	2.1021	7	333	2	334	-	-	-	-	0.0817	0	0	1	0.0431	0	0	39
>U3I0L7	PiggyBac transposable element derived 5	Anas platyrhynchos platyrhynchos (Northern mallard)	Aves	Anseriformes (ducks, geese and swans)	426	0.0835	0.1248	2.3474	10	0.1227	2.7248	10	367	23	389	0.1601	0	0	22	0.1601	0	0	22	0.1245	0	0	37
>U3JL80	PiggyBac transposable element derived 5	Ficedula albicollis (Collared flycatcher) (Muscicapa albicollis)	Aves	Passeriformes	425	0.0676	0.1066	0	0	0.1098	0	0	367	22	388	0.0106	0	0	21	0.0106	0	0	21	0.1295	0	0	37
>A0A2B4RYQ7	PiggyBac transposable element-derived protein 5	Stylophora pistillata (Smooth cauliflower coral)	Anthozoa (anthozoans)	Scleractinia (stony corals)	1394	0.2258	0.2632	9.8996	138	0.1959	2.507	9	359	904	1262	0.3372	26	26	100	0.2919	11.7386	106	903	0.2494	17.4242	23	132
>A0A6P7XPL0	piggyBac transposable element-derived protein 5	Microcaecilia unicolor	Amphibia	Gymnophiona	540	0.1217	0.2782	24.0741	130	0.1192	0	0	367	137	503	0.7945	96	96	100	0.7667	95.5882	130	136	0.0592	0	0	37
>A0A6P8Q4S8	piggyBac transposable element-derived protein 5	Geotrypetes seraphini (Gaboon caecilian) (Caecilia seraphini)	Amphibia	Gymnophiona	543	0.1476	0.2787	23.2044	126	0.1349	0	0	367	140	506	0.7498	94	94	100	0.7162	90.6475	126	139	0.0615	0	0	37
>F7BFS5	PiggyBac transposable element-derived 5	Xenopus tropicalis (Western clawed frog) (Silurana tropicalis)	Amphibia	Anura	590	0.1501	0.2971	28.8136	170	0.1202	0	0	367	187	553	0.6812	94	94	100	0.6897	91.3978	170	186	0.0785	0	0	37
>A0A087YJC2	PiggyBac transposable element derived 5	Poecilia formosa (Amazon molly) (Limia formosa)	Actinopteri	Cyprinodontiformes (killifishes and others)	542	0.1671	0.2783	21.4022	116	0.14	0	0	369	137	505	0.7484	92	92	100	0.705	85.2941	116	136	0.0889	0	0	37
>A0A0F8AKB3	PiggyBac transposable element-derived protein 5	Larimichthys crocea (Large yellow croaker) (Pseudosciaena crocea)	Actinopteri	Acanthomorphata	689	0.1449	0.2371	15.6749	108	0.1331	0	0	518	135	652	0.7241	93	93	100	0.6795	80.597	108	134	0.0922	0	0	37
>A0A0S7LC55	PGBD5 (Fragment)	Poeciliopsis prolifica (blackstripe livebearer)	Actinopteri	Cyprinodontiformes (killifishes and others)	288	0.107	0.1274	0	0	0.1294	0	0	270	18	287	0.0951	0	0	17	0.0951	0	0	17	0.1583	0	0	1
>A0A1A7YG81	PiggyBac transposable element derived 5	Iconisemion striatum	Actinopteri	Cyprinodontiformes (killifishes and others)	543	0.1583	0.2865	22.8361	124	0.1379	0	0	368	139	506	0.7813	96	96	100	0.7351	89.8551	124	138	0.0908	0	0	37
>A0A1A7ZNM8	PiggyBac transposable element derived 5	Nothobranchius furzeri (Turquoise killifish)	Actinopteri	Cyprinodontiformes (killifishes and others)	540	0.1611	0.2796	21.8519	118	0.1376	0	0	368	136	503	0.7649	95	95	100	0.7179	87.4074	118	135	0.0927	0	0	37
>A0A1A8BG94	PiggyBac transposable element derived 5	Nothobranchius kadleci	Actinopteri	Cyprinodontiformes (killifishes and others)	540	0.1611	0.2796	21.8519	118	0.1376	0	0	368	136	503	0.7649	95	95	100	0.7179	87.4074	118	135	0.0927	0	0	37
>A0A1A8EZI0	PiggyBac transposable element derived 5	Nothobranchius korthausae	Actinopteri	Cyprinodontiformes (killifishes and others)	539	0.1611	0.2832	21.8924	118	0.1381	0	0	368	135	502	0.7831	95	95	100	0.7341	88.0597	118	134	0.0927	0	0	37
>A0A1A8IUD9	PiggyBac transposable element derived 5	Nothobranchius kuhntae (Beira killifish)	Actinopteri	Cyprinodontiformes (killifishes and others)	540	0.1611	0.2796	21.8519	118	0.1376	0	0	368	136	503	0.7649	95	95	100	0.7179	87.4074	118	135	0.0927	0	0	37
>A0A1A8LXU7	PiggyBac transposable element derived 5	Nothobranchius pienaari	Actinopteri	Cyprinodontiformes (killifishes and others)	540	0.1611	0.2796	21.8519	118	0.1376	0	0	368	136	503	0.7649	95	95	100	0.7179	87.4074	118	135	0.0927	0	0	37
>A0A1A8PUC9	PiggyBac transposable element derived 5	Nothobranchius rachovii (bluefin notho)	Actinopteri	Cyprinodontiformes (killifishes and others)	540	0.1611	0.2796	21.8519	118	0.1376	0	0	368	136	503	0.7649	95	95	100	0.7179	87.4074	118	135	0.0927	0	0	37
>A0A1S3SN29	piggyBac transposable element-derived protein 5-like	Salmo salar (Atlantic salmon)	Actinopteri	Salmoniformes (salmons and trouts)	519	0.1731	0.2465	15.0289	78	0.1658	1.6304	6	368	115	482	0.5805	72	72	100	0.5537	63.1579	72	114	0.1025	0	0	37
>A0A2I4ANR9	piggyBac transposable element-derived protein 5	Austrofundulus limnaeus	Actinopteri	Cyprinodontiformes (killifishes and others)	531	0.1583	0.2562	17.1375	91	0.1364	0	0	366	129	494	0.6873	83	83	100	0.6447	71.0938	91	128	0.098	0	0	37
>A0A3B3BR52	PiggyBac transposable element derived 5	Oryzias melastigma (Marine medaka)	Actinopteri	Beloniformes (medakas, needlefish and others)	507	0.1424	0.2494	17.7515	90	0.1362	0	0	368	103	470	0.7178	90	90	100	0.7113	88.2353	90	102	0.1022	0	0	37
>A0A3B3TXZ7	PiggyBac transposable element derived 5	Poecilia latipinna (sailfin molly)	Actinopteri	Cyprinodontiformes (killifishes and others)	611	0.1823	0.235	10.9656	67	0.131	0	0	368	207	574	0.5171	50	50	100	0.4476	32.5243	67	206	0.0862	0	0	37
>A0A3B4ANV2	PiggyBac transposable element derived 5	Periophthalmus magnuspinnatus	Actinopteri	Gobiiformes (gobies and sleepers)	410	0.0888	0.1131	0	0	0.1149	0	0	368	6	373	-	-	-	-	0.0371	0	0	5	0.1056	0	0	37
>A0A3B5LQN7	PiggyBac transposable element derived 5	Xiphophorus couchianus (Monterrey platyfish)	Actinopteri	Cyprinodontiformes (killifishes and others)	410	0.0909	0.121	0	0	0.1257	0	0	368	6	373	-	-	-	-	0.0332	0	0	5	0.0862	0	0	37
>A0A3N0YTL9	PiggyBac transposable element-derived protein 5	Anabarilius grahami (Kanglang fish) (Barilius grahami)	Actinopteri	Cypriniformes (carps and others)	518	0.1852	0.2805	21.2355	110	0.17	1.6304	6	368	114	481	0.716	94	94	100	0.6943	92.0354	104	113	0.1153	0	0	37
>A0A3P8S9F0	PiggyBac transposable element derived 5	Amphiprion percula (Orange clownfish) (Lutjanus percula)	Actinopteri	Acanthomorphata	542	0.1823	0.2896	21.7712	118	0.1488	0	0	366	140	505	0.7542	89	89	100	0.7114	84.8921	118	139	0.0981	0	0	37
>A0A3P9I1A2	PiggyBac transposable element derived 5	Oryzias latipes (Japanese rice fish) (Japanese killifish)	Actinopteri	Beloniformes (medakas, needlefish and others)	536	0.1702	0.2747	19.9627	107	0.1402	0	0	368	132	499	0.7387	95	95	100	0.6877	81.6794	107	131	0.1497	0	0	37
>A0A3Q0R650	PiggyBac transposable element derived 5	Amphilophus citrinellus (Midas cichlid) (Cichlasoma citrinellum)	Actinopteri	Cichliformes (cichlids and convict blennies)	374	0.1807	0.2469	16.0428	60	0.146	0.4115	1	243	95	337	0.5656	62.766	59	94	0.5656	62.766	59	94	0.1003	0	0	37
>A0A3Q4AZZ5	PiggyBac transposable element derived 5	Mola mola (Ocean sunfish) (Tetraodon mola)	Actinopteri	Tetraodontiformes (pufferfishes and others)	410	0.107	0.1302	0	0	0.1337	0	0	368	6	373	-	-	-	-	0.1138	0	0	5	0.097	0	0	37
>A0A444TXG5	PiggyBac transposable element-derived protein 5	Acipenser ruthenus (Sterlet sturgeon)	Actinopteri	Acipenseriformes (sturgeons and paddlefish)	526	0.1554	0.2524	16.73	88	0.1488	1.6043	6	374	116	489	0.6634	81	81	100	0.637	71.3043	82	115	0.104	0	0	37
>A0A498N8Y4	PiggyBac transposable element-derived 5	Labeo rohita (Indian major carp) (Cyprinus rohita)	Actinopteri	Cypriniformes (carps and others)	518	0.1928	0.2833	21.6216	112	0.1733	2.1739	8	368	114	481	0.7201	94	94	100	0.6976	92.0354	104	113	0.1124	0	0	37
>A0A4U5VCB1	PiggyBac transposable element-derived protein 5	Collichthys lucidus (Big head croaker) (Sciaena lucida)	Actinopteri	Acanthomorphata	540	0.1775	0.2794	20.7407	112	0.1479	0	0	368	136	503	0.7336	93	93	100	0.6893	82.963	112	135	0.0922	0	0	37
>A0A4W4E693	DDE_Tnp_1_7 domain-containing protein	Electrophorus electricus (Electric eel) (Gymnotus electricus)	Actinopteri	Gymnotiformes (electric eels and knifefishes)	515	0.1671	0.2446	16.699	86	0.1705	6.25	23	368	111	478	0.5568	63	63	100	0.5421	57.2727	63	110	0.097	0	0	37
>A0A4W5S0S6	PiggyBac transposable element derived 5	Hucho hucho (huchen)	Actinopteri	Salmoniformes (salmons and trouts)	519	0.1852	0.2506	15.0289	78	0.1773	4.3478	16	368	115	482	0.5647	62	62	100	0.5357	54.386	62	114	0.1012	0	0	37
>A0A4W6DN77	PiggyBac transposable element derived 5	Lates calcarifer (Barramundi) (Holocentrus calcarifer)	Actinopteri	Acanthomorphata	514	0.1643	0.2241	11.4786	59	0.1433	0	0	368	110	477	0.5582	59	59	100	0.541	54.1284	59	109	0.0932	0	0	37
>A0A4Z2HF05	PiggyBac transposable element-derived protein 5	Liparis tanakae (Tanaka's snailfish)	Actinopteri	Perciformes (perches and others)	551	0.1759	0.3008	23.775	131	0.1435	0	0	366	149	514	0.7811	95	95	100	0.7446	88.5135	131	148	0.0814	0	0	37
>A0A5A9P7H5	PiggyBac transposable element-derived protein 5	Triplophysa tibetana	Actinopteri	Cypriniformes (carps and others)	539	0.1554	0.2431	16.141	87	0.1509	3.2609	12	368	135	502	0.5445	61	61	100	0.5344	55.9701	75	134	0.1052	0	0	37
>A0A5C6PFC1	PiggyBac transposable element-derived protein 5	Takifugu flavidus (sansaifugu)	Actinopteri	Tetraodontiformes (pufferfishes and others)	611	0.1852	0.2615	17.5123	107	0.1513	0	0	368	166	533	0.5541	63	63	100	0.5884	64.8485	107	165	0.0904	0	0	78
>A0A665W0E1	DDE_Tnp_1_7 domain-containing protein	Echeneis naucrates (Live sharksucker)	Actinopteri	Carangiformes (jacks and others)	539	0.1852	0.2872	20.7792	112	0.1568	0	0	368	135	502	0.7414	93	93	100	0.6958	83.5821	112	134	0.104	0	0	37
>A0A667XLJ6	PiggyBac transposable element derived 5	Myripristis murdjan (pinecone soldierfish)	Actinopteri	Holocentriformes (soldierfishes and squirrelfishes)	511	0.1702	0.2379	14.6771	75	0.1512	0	0	368	107	474	0.6013	75	75	100	0.5877	70.7547	75	106	0.0983	0	0	37
>A0A668TUG4	PiggyBac transposable element derived 5	Oreochromis aureus (Israeli tilapia) (Chromis aureus)	Actinopteri	Cichliformes (cichlids and convict blennies)	547	0.1852	0.3089	24.4973	134	0.1509	0	0	368	143	510	0.819	96	96	100	0.7757	94.3662	134	142	0.0889	0	0	37
>A0A671Q888	DDE_Tnp_1_7 domain-containing protein	Sinocyclocheilus anshuiensis	Actinopteri	Cypriniformes (carps and others)	518	0.1837	0.2739	20.2703	105	0.1652	0.5435	2	368	114	481	0.7017	94	94	100	0.6797	91.1504	103	113	0.1156	0	0	37
>A0A671TQU8	DDE_Tnp_1_7 domain-containing protein	Sparus aurata (Gilthead sea bream)	Actinopteri	Spariformes (porgies and others)	541	0.1759	0.2692	16.8207	91	0.1473	0	0	368	137	504	0.6824	75	75	100	0.6456	66.9118	91	136	0.0981	0	0	37
>A0A672GSE7	DDE_Tnp_1_7 domain-containing protein	Salarias fasciatus (Jewelled blenny) (Blennius fasciatus)	Actinopteri	Blenniiformes	535	0.1852	0.2851	20.3738	109	0.1553	0	0	368	131	498	0.7535	94	94	100	0.706	83.8462	109	130	0.0979	0	0	37
>A0A673CSY9	PiggyBac transposable element derived 5	Sphaeramia orbicularis (orbiculate cardinalfish)	Actinopteri	Kurtiformes (nursery fishes and cardinalfishes)	515	0.1554	0.2326	15.3398	79	0.1417	0	0	368	111	478	0.6062	79	79	100	0.5848	71.8182	79	110	0.09	0	0	37
>A0A6G1R0K4	PiggyBac transposable element-derived protein 5	Channa argus (northern snakehead)	Actinopteri	Anabantiformes (gouramies and others)	410	0.107	0.1301	0	0	0.1344	0	0	368	6	373	-	-	-	-	0.0539	0	0	5	0.098	0	0	37
>A0A6I9PP38	piggyBac transposable element-derived protein 5	Notothenia coriiceps (black rockcod)	Actinopteri	Perciformes (perches and others)	537	0.1702	0.2787	21.9739	118	0.14	0.2732	1	366	135	500	0.7572	94	94	100	0.7089	87.3134	117	134	0.0925	0	0	37
>A0A6J2R7P5	piggyBac transposable element-derived protein 5	Cottoperca gobio (Frogmouth) (Aphritis gobio)	Actinopteri	Perciformes (perches and others)	538	0.1791	0.2833	20.632	111	0.1498	0	0	366	136	501	0.7528	94	94	100	0.6966	82.2222	111	135	0.0961	0	0	37
>A0A6J2VAC8	piggyBac transposable element-derived protein 5	Chanos chanos (Milkfish) (Mugil chanos)	Actinopteri	Gonorynchiformes (milkfish and others)	519	0.1671	0.2585	17.7264	92	0.1574	0.8152	3	368	115	482	0.6719	89	89	100	0.6385	78.0702	89	114	0.0935	0	0	37
>A0A6P3VEE0	piggyBac transposable element-derived protein 5	Clupea harengus (Atlantic herring)	Actinopteri	Clupeiformes (herrings and anchovies)	520	0.1702	0.2479	15.3846	80	0.157	0.8152	3	368	116	483	0.619	77	77	100	0.588	66.9565	77	115	0.0941	0	0	37
>A0A6P6L5F5	piggyBac transposable element-derived protein 5-like	Carassius auratus (Goldfish)	Actinopteri	Cypriniformes (carps and others)	518	0.1914	0.2841	21.6216	112	0.1735	2.1739	8	368	114	481	0.7237	95	95	100	0.6996	92.0354	104	113	0.1157	0	0	37
>A0A6P7JS71	piggyBac transposable element-derived protein 5	Parambassis ranga (Indian glassy fish)	Actinopteri	Acanthomorphata	543	0.1823	0.2866	21.547	117	0.1538	0	0	366	141	506	0.7236	92	92	100	0.6836	83.5714	117	140	0.0985	0	0	37
>A0A6P7PD23	piggyBac transposable element-derived protein 5	Betta splendens (Siamese fighting fish)	Actinopteri	Anabantiformes (gouramies and others)	541	0.1643	0.2814	21.6266	117	0.1418	0	0	368	137	504	0.7603	93	93	100	0.7121	86.0294	117	136	0.0874	0	0	37
>A0A6P8VSD6	piggyBac transposable element-derived protein 5-like	Gymnodraco acuticeps (Antarctic dragonfish)	Actinopteri	Perciformes (perches and others)	536	0.1759	0.2854	22.2015	119	0.1463	0.8197	3	366	134	499	0.7709	94	94	100	0.722	87.218	116	133	0.0925	0	0	37
>G3P5Q8	PiggyBac transposable element derived 5	Gasterosteus aculeatus (Three-spined stickleback)	Actinopteri	Perciformes (perches and others)	413	0.1028	0.1246	0.2421	1	0.1237	0	0	367	10	376	-	-	-	-	0.2862	11.1111	1	9	0.0939	0	0	37
>H2TP81	DDE_Tnp_1_7 domain-containing protein	Takifugu rubripes (Japanese pufferfish) (Fugu rubripes)	Actinopteri	Tetraodontiformes (pufferfishes and others)	536	0.1986	0.2808	19.5896	105	0.162	0	0	368	132	499	0.7184	95	95	100	0.6675	80.1527	105	131	0.0932	0	0	37
>H3DI23	PiggyBac transposable element derived 5	Tetraodon nigroviridis (Spotted green pufferfish) (Chelonodon nigroviridis)	Actinopteri	Tetraodontiformes (pufferfishes and others)	414	0.1206	0.1379	0.7246	3	0.1304	0	0	368	10	377	-	-	-	-	0.348	33.3333	3	9	0.1619	0	0	37
>I3IVQ2	DDE_Tnp_1_7 domain-containing protein	Oreochromis niloticus (Nile tilapia) (Tilapia nilotica)	Actinopteri	Cichliformes (cichlids and convict blennies)	546	0.1837	0.3072	24.359	133	0.1509	0	0	368	142	509	0.8168	96	96	100	0.7723	94.3262	133	141	0.0889	0	0	37
>Q6ZM83	PiggyBac transposable element-derived 5	Danio rerio (Zebrafish) (Brachydanio rerio)	Actinopteri	Cypriniformes (carps and others)	518	0.1807	0.2677	20.8494	108	0.1683	1.9022	7	368	114	481	0.6611	93	93	100	0.6414	89.3805	101	113	0.1158	0	0	37
>W5KQD3	PiggyBac transposable element derived 5	Astyanax mexicanus (Blind cave fish) (Astyanax fasciatus mexicanus)	Actinopteri	Characiformes	409	0.1137	0.1523	4.89	20	0.1582	5.4496	20	367	6	372	-	-	-	-	0.0696	0	0	5	0.1052	0	0	37
>W5ULL7	PiggyBac transposable element-derived protein 5	Ictalurus punctatus (Channel catfish) (Silurus punctatus)	Actinopteri	Siluriformes (catfishes)	523	0.1671	0.2714	19.8853	104	0.1648	2.9891	11	368	119	486	0.703	92	92	100	0.663	78.8136	93	118	0.0819	0	0	37
number					223	223	223	223	223	223	223	223	223			144	144	144	144	218	218	218	218	222	222	222	222
median					507	0.1424	0.2431	15.0289	75	0.1349	0.8174	3	367			0.74115	94	94	100	0.58625	65.6175	72.5	113	0.1056	0	0	37
mean					477.982	0.135514	0.215616	12.9168	69.0583	0.137561	1.30733	4.43049	353.507			0.667193	77.7027	75.4722	91.1181	0.477965	50.4361	65.1697	87.5505	0.113827	0.819452	0.923423	39.0631
standard deviation					109.819	0.0577105	0.0836574	10.8191	63.6674	0.0226361	1.64127	4.92954	48.4915			0.195004	30.6482	32.6295	22.2153	0.284958	41.6488	63.4972	89.3818	0.0570933	4.77862	5.75821	16.349
number of mammalian proteins				9-97	89	89	89	89	89	89	89	89	89			61	61	61	61	87	87	87	87	89	89	89	89
mean of mammalian proteins					473.674	0.130191	0.216066	13.2392	69.8202	0.137454	1.3803	4.85393	356.416			0.672987	78.4504	73.5902	87.623	0.500615	56.6677	65.023	78.3793	0.11558	1.44407	1.40449	40.6404
Interesting piggybac proteins
>A0DFJ7	DDE_Tnp_1_7 domain-containing protein	Paramecium tetraurelia	Oligohymenophorea	Peniculida	1065	0.374	0.3883	38.3099	408	0.1512	0.2353	1	425	220	644	0.503	48	48	100	0.5578	59.3607	130	219	0.5395	65.7957	277	421
>D2Z1K6	PiggyBac-like protein Tpb2p	Tetrahymena thermophila	Oligohymenophorea	Hymenostomatida	1220	0.3286	0.3032	15.5738	190	0.1313	0	0	378	153	530	0.3882	26	26	100	0.4243	33.5526	51	152	0.3707	20.1449	139	690
>Q283G1	Transposase	Trichoplusia ni (Cabbage looper)	Insecta	Lepidoptera (butterflies and moths)	594	0.2364	0.2678	12.963	77	0.1842	1.983	7	353	130	482	0.4798	39	39	100	0.4995	46.5116	60	129	0.2644	8.9286	10	112

## Sheet: setmar
id setmar	species	class (order)	length	median	mean	percent	nof disordered	length	mean DDE_Tpn	percent DDE_Tpn	nof disordered DDE_Tpn	length DDE_Tpn	begin DDE_Tpn	end DDE_Tpn	mean 100 before	percent 100 before	nof disordered 100 before	length 100 before	mean N-term	percent N-term	nof disordered N-term	length N-term	mean C-term	percent C-term	nof disordered C-term	length C-term
>V8NWJ5	Ophiophagus hannah	reptilia (Squamata)	376	0.1702	0.2094	4.7872	18	376	-	-	-	-			-	-	-	-	-	-	-	-	-	-	-	-
>A0A151MK73	Alligator mississippiensis	reptilia (crocodilia)	295	0.1399	0.1826	5.4237	16	295	-	-	-	-			-	-	-	-	-	-	-	-	-	-	-	-
>Q5I0M0	Rattus norvegicus	mammalia (rodentia)	315	0.1643	0.2008	6.6667	21	315	-	-	-	-			-	-	-	-	-	-	-	-	-	-	-	-
>Q80UJ9	Mus musculus	mammalia (rodentia)	309	0.1162	0.1904	8.7379	27	309	-	-	-	-			-	-	-	-	-	-	-	-	-	-	-	-
>A0A096N096	Papio anubis	mammalia (primates)	684	0.2418	0.2519	6.4327	44	684	0.2673	6.25	5	80	501	580	0.3848	17	17	100	0.2464	7.8	39	500	0.2663	0	0	104
>A0A0D9RF60	Chlorocebus sabaeus	mammalia (primates)	684	0.2399	0.2498	5.7018	39	684	0.2665	5	4	80	501	580	0.3812	17	17	100	0.2437	7	35	500	0.2663	0	0	104
>A0A2I3SBE1	Pan troglodytes	mammalia (primates)	684	0.2382	0.2558	7.0175	48	684	0.2837	7.5	6	80	501	580	0.388	18	18	100	0.2445	8.4	42	500	0.2884	0	0	104
>A0A2K5E1D4	Aotus nancymaae	mammalia (primates)	684	0.2292	0.2457	6.5789	45	684	0.2582	3.75	3	80	501	580	0.3856	16	16	100	0.242	8.4	42	500	0.2538	0	0	104
>A0A2K5IAQ9	Colobus angolensis palliatus	mammalia (primates)	684	0.2503	0.2572	6.4327	44	684	0.2764	6.25	5	80	501	580	0.3872	18	18	100	0.252	7.8	39	500	0.2674	0	0	104
>A0A2K5LHF7	Cercocebus atys	mammalia (primates)	684	0.2399	0.2506	6.1404	42	684	0.2566	5	4	80	501	580	0.3829	16	16	100	0.2467	7.6	38	500	0.2649	0	0	104
>A0A2K5Q085	Cebus capucinus imitator	mammalia (primates)	684	0.2292	0.2535	9.3567	64	684	0.2707	13.75	11	80	501	580	0.3901	16	16	100	0.2533	10.6	53	500	0.2412	0	0	104
>A0A2K5UME4	Macaca fascicularis	mammalia (primates)	684	0.2399	0.2493	5.117	35	684	0.263	5	4	80	501	580	0.3845	16	16	100	0.2443	6.2	31	500	0.2627	0	0	104
>A0A2K6A0G6	Mandrillus leucophaeus	mammalia (primates)	684	0.2399	0.2509	6.4327	44	684	0.2566	5	4	80	501	580	0.3829	16	16	100	0.2471	8	40	500	0.2649	0	0	104
>A0A2K6EAX2	Macaca nemestrina	mammalia (primates)	684	0.2399	0.2474	5.117	35	684	0.2565	5	4	80	501	580	0.3829	16	16	100	0.244	6.2	31	500	0.2569	0	0	104
>A0A2K6KSJ5	Rhinopithecus bieti	mammalia (primates)	684	0.2522	0.257	5.9942	41	684	0.2765	6.25	5	80	501	580	0.39	18	18	100	0.2512	7.2	36	500	0.2696	0	0	104
>A0A2K6RB28	Rhinopithecus roxellana	mammalia (primates)	684	0.2522	0.2566	5.9942	41	684	0.2764	6.25	5	80	501	580	0.39	18	18	100	0.2512	7.2	36	500	0.2674	0	0	104
>A0A2K6T1U6	Saimiri boliviensis boliviensis	mammalia (primates)	684	0.2453	0.2479	5.848	40	684	0.2636	5	4	80	501	580	0.3853	15	15	100	0.2423	7.2	36	500	0.2626	0	0	104
>A0A2R9BWD0	Pan paniscus	mammalia (primates)	684	0.2382	0.2558	7.0175	48	684	0.2837	7.5	6	80	501	580	0.388	18	18	100	0.2445	8.4	42	500	0.2884	0	0	104
>G1QSW0	Nomascus leucogenys	mammalia (primates)	684	0.2328	0.2498	6.7251	46	684	0.2652	5	4	80	501	580	0.385	18	18	100	0.2483	8.4	42	500	0.2452	0	0	104
>G3QQG6	Gorilla gorilla gorilla	mammalia (primates)	684	0.2503	0.2563	6.4327	44	684	0.2784	6.25	5	80	501	580	0.3876	18	18	100	0.2486	7.8	39	500	0.2766	0	0	104
>H2PA76	Pongo abelii	mammalia (primates)	684	0.247	0.2557	6.8713	47	684	0.2782	6.25	5	80	501	580	0.3877	18	18	100	0.2483	8.4	42	500	0.2744	0	0	104
>I0FL49	Macaca mulatta	mammalia (primates)	684	0.2399	0.2467	5.117	35	684	0.2565	5	4	80	501	580	0.3829	16	16	100	0.2421	6.2	31	500	0.2611	0	0	104
>Q1G660	Galago senegalensis	mammalia (primates)	76	0.1299	0.1494	0	0	76	-	-	-	-			-	-	-	-	-	-	-	-	-	-	-	-
>Q1G661	Tarsius syrichta	mammalia (primates)	76	0.1336	0.1603	0	0	76	-	-	-	-			-	-	-	-	-	-	-	-	-	-	-	-
>Q1G662	Aotus trivirgatus	mammalia (primates)	446	0.2715	0.2789	6.278	28	446	0.2582	3.75	3	80	263	342	0.3856	16	16	100	0.2952	9.542	25	262	0.2538	0	0	104
>Q1G663	Chlorocebus aethiops	mammalia (primates)	446	0.2783	0.2861	6.7265	30	446	0.2665	5	4	80	263	342	0.3812	17	17	100	0.3	9.9237	26	262	0.2663	0	0	104
>Q1G664	Symphalangus syndactylus	mammalia (primates)	446	0.2783	0.287	8.296	37	446	0.2896	12.5	10	80	263	342	0.3894	18	18	100	0.2909	10.3053	27	262	0.2751	0	0	104
>Q1G665	Pongo pygmaeus	mammalia (primates)	446	0.2833	0.291	7.3991	33	446	0.2787	6.25	5	80	263	342	0.3919	19	19	100	0.3014	10.687	28	262	0.2744	0	0	104
>Q1G666	Gorilla gorilla	mammalia (primates)	446	0.2849	0.2955	7.1749	32	446	0.2784	6.25	5	80	263	342	0.3876	18	18	100	0.3082	10.3053	27	262	0.2766	0	0	104
>Q53H47	Homo sapiens	mammalia (primates)	684	0.2364	0.2553	7.0175	48	684	0.2831	7.5	6	80	501	580	0.3879	18	18	100	0.2452	8.4	42	500	0.2827	0	0	104
>U3CZH8	Callithrix jacchus	mammalia (primates)	684	0.2328	0.2451	4.6784	32	684	0.272	5	4	80	501	580	0.3873	16	16	100	0.2388	5.6	28	500	0.255	0	0	104
>A0A340WKL2	Lipotes vexillifer	mammalia (Cetacea)	445	0.2094	0.2682	16.6292	74	445	-	-	-	-			-	-	-	-	-	-	-	-	-	-	-	-
>A0A2U3YE02	Leptonychotes weddellii	mammalia (carnivora)	321	0.1349	0.2196	14.9533	48	321	-	-	-	-			-	-	-	-	-	-	-	-	-	-	-	-
>A0A6G1AZN0	Crocuta crocuta	mammalia (carnivora)	301	0.0929	0.1883	13.6213	41	301	-	-	-	-			-	-	-	-	-	-	-	-	-	-	-	-
>E2R9M4	Canis lupus familiaris	mammalia (carnivora)	318	0.1028	0.1947	14.7799	47	318	-	-	-	-			-	-	-	-	-	-	-	-	-	-	-	-
>Q0VD24	Bos taurus	mammalia (Artiodactyla)	306	0.1424	0.2093	10.7843	33	306	-	-	-	-			-	-	-	-	-	-	-	-	-	-	-	-
>A0A6I9K4L4	Chrysochloris asiatica	mammalia (Afrosoricida)	325	0.1643	0.2123	7.0769	23	325	-	-	-	-			-	-	-	-	-	-	-	-	-	-	-	-
>A0A5N5TFH7	Armadillidium nasatum	Malacostraca (Isopoda)	364	0.247	0.2741	10.1648	37	364	-	-	-	-			-	-	-	-	-	-	-	-	-	-	-	-
>A0A5B7I476	Portunus trituberculatus	Malacostraca (Decapoda)	366	0.4409	0.4261	43.9891	161	366	-	-	-	-			-	-	-	-	-	-	-	-	-	-	-	-
>A0A4D8ZHB8	Salvia splendens	Magnoliopsida (Lamiales)	930	0.3267	0.3604	33.7634	314	930	-	-	-	-			-	-	-	-	-	-	-	-	-	-	-	-
>A0A1Q2TRM3	Gnatocerus cornutus	insects (coleoptera)	198	0.1911	0.2205	4.0404	8	198	0.2482	10	8	80	39	118	0.257	0	0	38	0.257	0	0	38	0.1754	0	0	80
>A0A4C1W0A5	Eumeta variegata	insecta (lepidoptera)	907	0.2541	0.2664	9.151	83	907	-	-	-	-			-	-	-	-	-	-	-	-	-	-	-	-
>A0A146L384	Lygus hesperus	insecta (hemiptera)	247	0.1791	0.2014	0.8097	2	247	-	-	-	-			-	-	-	-	-	-	-	-	-	-	-	-
>A0A2H8TV08	Melanaphis sacchari	insecta (hemiptera)	254	0.0531	0.0959	0	0	254	-	-	-	-			-	-	-	-	-	-	-	-	-	-	-	-
>A0A2S2PL31	Schizaphis graminum	insecta (hemiptera)	253	0.0704	0.1227	0.3953	1	253	-	-	-	-			-	-	-	-	-	-	-	-	-	-	-	-
>A0A2S2QI10	Sipha flava	insecta (hemiptera)	253	0.0734	0.1051	0	0	253	-	-	-	-			-	-	-	-	-	-	-	-	-	-	-	-
>A0A0K8UDX9	Bactrocera latifrons	insecta (diptera)	285	0.1643	0.21	9.1228	26	285	0.2102	13.75	11	80	102	181	0.312	14	14	100	0.3148	14.8515	15	101	0.1082	0	0	104
>A0A2P8ZBN3	Blattella germanica	insecta (Blattodea)	390	0.2399	0.2649	8.7179	34	390	0.2772	19.7531	16	81	207	287	0.2771	3	3	100	0.2914	8.7379	18	206	0.2022	0	0	103
>T2MC65	Hydra vulgaris	hydrozoa (Anthoathecata)	343	0.247	0.2665	7.8717	27	343	0.2536	17.5	14	80	159	238	0.3887	13	13	100	0.333	8.2278	13	158	0.1762	0	0	105
>A0A0V0U942	Trichinella murrelli	Enoplea (Trichinellida)	278	0.0676	0.0853	0	0	278	-	-	-	-			-	-	-	-	-	-	-	-	-	-	-	-
>A0A0V1BJD2	Trichinella spiralis	Enoplea (Trichinellida)	254	0.0705	0.1108	0	0	254	-	-	-	-			-	-	-	-	-	-	-	-	-	-	-	-
>A0A0V1CJM6	Trichinella britovi	Enoplea (Trichinellida)	278	0.0697	0.0977	0	0	278	-	-	-	-			-	-	-	-	-	-	-	-	-	-	-	-
>A0A0V1FTC5	Trichinella pseudospiralis	Enoplea (Trichinellida)	253	0.0851	0.1141	0	0	253	-	-	-	-			-	-	-	-	-	-	-	-	-	-	-	-
>A0A0V1HVJ2	Trichinella zimbabwensis	Enoplea (Trichinellida)	266	0.0789	0.1115	0	0	266	-	-	-	-			-	-	-	-	-	-	-	-	-	-	-	-
>A0A0V1L2H0	Trichinella nativa	Enoplea (Trichinellida)	276	0.0734	0.0998	0	0	276	-	-	-	-			-	-	-	-	-	-	-	-	-	-	-	-
>A0A0V1M9R1	Trichinella papuae	Enoplea (Trichinellida)	252	0.0765	0.1086	0	0	252	-	-	-	-			-	-	-	-	-	-	-	-	-	-	-	-
>A0A0V1NLT5	Trichinella sp, T8	Enoplea (Trichinellida)	278	0.0697	0.0977	0	0	278	-	-	-	-			-	-	-	-	-	-	-	-	-	-	-	-
>A0A0B2VC53	Toxocara canis	Chromadorea (Rhabditida)	521	0.4441	0.4423	35.1248	183	521	-	-	-	-			-	-	-	-	-	-	-	-	-	-	-	-
>A0A061SNP3	Tetraselmis sp, GSL018	Chlorodendrophyceae (Chlorodendrales)	322	0.1115	0.1448	0	0	322	-	-	-	-			-	-	-	-	-	-	-	-	-	-	-	-
>A0A3Q2UL69	Gallus gallus	aves (galliformes)	297	0.1643	0.2328	11.1111	33	297	-	-	-	-			-	-	-	-	-	-	-	-	-	-	-	-
>A0A4Y2II44	Araneus ventricosus	arachnida (araneae)	675	0.1028	0.1465	0.8889	6	675	0.18	5.4795	4	73	407	479	0.2083	0	0	100	0.1398	0	0	406	0.1479	1.0204	2	196
>A0A2B4SYZ7	Stylophora pistillata	Anthozoa (Scleractinia)	307	0.2002	0.2253	4.5603	14	307	-	-	-	-			-	-	-	-	-	-	-	-	-	-	-	-
>A0A1L8GPF5	Xenopus laevis	amphibia (anura)	275	0.1373	0.1757	4.3636	12	275	-	-	-	-			-	-	-	-	-	-	-	-	-	-	-	-
>B0BMJ1	Xenopus tropicalis	amphibia (anura)	284	0.1969	0.2179	4.2254	12	284	-	-	-	-			-	-	-	-	-	-	-	-	-	-	-	-
>A0A4Z2HUG6	Liparis tanakae	Actinopterygii (perciformes)	300	0.2382	0.2565	6.6667	20	300	-	-	-	-			-	-	-	-	-	-	-	-	-	-	-	-
>E6ZFN4	Dicentrarchus labrax	Actinopterygii (perciformes)	298	0.1791	0.2107	0.6711	2	298	-	-	-	-			-	-	-	-	-	-	-	-	-	-	-	-
>A0A1A7X0S2	Iconisemion striatum	Actinopterygii (Cyprinodontiformes)	294	0.1206	0.1542	0	0	294	-	-	-	-			-	-	-	-	-	-	-	-	-	-	-	-
>A0A1A8C7A0	Nothobranchius kadleci	Actinopterygii (Cyprinodontiformes)	291	0.1349	0.177	2.4055	7	291	-	-	-	-			-	-	-	-	-	-	-	-	-	-	-	-
>A0A1A8GS47	Nothobranchius korthausae	Actinopterygii (Cyprinodontiformes)	292	0.1287	0.174	3.0822	9	292	-	-	-	-			-	-	-	-	-	-	-	-	-	-	-	-
>A0A1A8IWP7	Nothobranchius kuhntae	Actinopterygii (Cyprinodontiformes)	292	0.1251	0.1661	0.6849	2	292	-	-	-	-			-	-	-	-	-	-	-	-	-	-	-	-
>A0A1A8KXZ1	Nothobranchius pienaari	Actinopterygii (Cyprinodontiformes)	292	0.1501	0.1942	5.137	15	292	-	-	-	-			-	-	-	-	-	-	-	-	-	-	-	-
>A0A1A8RNV3	Nothobranchius rachovii	Actinopterygii (Cyprinodontiformes)	292	0.1424	0.1936	5.8219	17	292	-	-	-	-			-	-	-	-	-	-	-	-	-	-	-	-
>A0A1A8UXS9	Nothobranchius furzeri	Actinopterygii (Cyprinodontiformes)	292	0.1251	0.1752	2.7397	8	292	-	-	-	-			-	-	-	-	-	-	-	-	-	-	-	-
>A8WG60	Danio rerio	Actinopterygii (Cypriniformes)	293	0.1399	0.185	5.1195	15	293	-	-	-	-			-	-	-	-	-	-	-	-	-	-	-	-
number			74	74	74	74	74	74	30	30	30	30	30	30	30	30	30	30	30	30	30	30	30	30	30	30
median			321.5	0.1851	0.22005	5.9211	27.5	321.5	0.2669	6.25	5	80			0.3856	16.5	16.5	100	0.2483	8.1139	35.5	500	0.2649	0	0	104
mean			431.284	0.186919	0.215857	6.56739	32.6757	431.284	0.264323	7.42442	5.93333	79.8			0.37002	15.2333	15.2333	97.9333	0.25854	7.84602	31.4333	407.3	0.249063	0.0340133	0.0666667	106.267
standard deviation			199.798	0.0820831	0.0699878	7.5812	45.4937	199.798	0.0219687	4.01097	3.237	1.29721			0.0447629	5.02877	5.02877	11.3196	0.0350432	2.78639	12.3167	145.069	0.0431245	0.186299	0.365148	17.5065

## Sheet: pfam_domains
piggybac_1			piggybac_2			piggybac_3			piggybac_4			piggybac_5
DDE_Tnp_1_7	115		DDE_Tnp_1_7	133		DDE_Tnp_1_7	72		DDE_Tnp_1_7	149		DDE_Tnp_1_7	223
SCAN	72		gag-asp_proteas	1		zf-CCHC	1		Tnp_zf-ribbon_2	43		THAP	1
zf-C2H2	7		RVP	1		MULE	1		zf-C2H2	1		Peptidase_A17	1
ig	1		Asp_protease_2	1		Lipoxygenase	1		fn3	1
RFX1_trans_act	1					Ldl_recept_a	1		XRCC4	1
MULE	1					Dimer_Tnp_hAT	1		THAP	1
KRAB	1					DUF1759	1		SET	1
Ig_3	1					ApoL	1		RVT_1	1
Ig_2	1								Peptidase_A17	1
DUF1759	1								PIF1	1
DNA_pol_B_2	1								LSM	1
									Fibrinogen_C	1
									Endonuclease_7	1
									DUF1759	1
									DSPc	1
									CIDE-N	1
									BTB	1
									ANF_receptor	1

## Sheet: species_taxonomy
piggybac_1			piggybac_2			piggybac_3			piggybac_4			piggybac_5
Mammalia	76		Mammalia	80		Insecta	25		Insecta	46		Mammalia	89
Insecta	15		Insecta	18		Actinopteri	16		Actinopteri	30		Aves	54
Enoplea	11		Actinopteri	11		Enoplea	8		Mammalia	23		Actinopteri	53
Arachnida	6		Enoplea	10		Arachnida	6		Enoplea	11		Lepidosauria	8
Actinopteri	4		Arachnida	5		Mammalia	5		Arachnida	7		Reptilia	6
Malacostraca	1		Sordariomycetes	2		Malacostraca	4		Sordariomycetes	5		Amphibia	3
Lingulata	1		Malacostraca	2		Hexanauplia	2		Malacostraca	5		Insecta	2
Anthozoa	1		Hexanauplia	2		Monogononta	1		Anthozoa	3		Pezizomycetes	1
			Leptocardii	1		Hydrozoa	1		Hexanauplia	2		Malacostraca	1
	115		Fungi	1		Fungi	1		Fungi	2		Leptocardii	1
			Chromadorea	1		Cephalopoda	1		Collembola	2		Hyperoartia	1
						Anthozoa	1		Chromadorea	2		Coelacanthimorpha	1
				133		Amphibia	1		Amphibia	2		Chondrichthyes	1
									Metazoa	1		Cephalopoda	1
							72		Lingulata	1		Anthozoa	1
									Leptocardii	1
									Hydrozoa	1			223
									Holothuroidea	1
									Harpellomycetes	1
									Glomeromycetes	1
									Eurotiomycetes	1
									Cephalopoda	1
										149
Mammalia_Primates	24		Mammalia_Primates	24		Enoplea_Trichinellida	8		Mammalia_Primates	19		Mammalia_Primates	23
Mammalia_Carnivora	17		Mammalia_Carnivora	21		Insecta_Hemiptera	7		Insecta_Hymenoptera	11		Mammalia_Carnivora	21
Mammalia_Artiodactyla	17		Mammalia_Artiodactyla	16		Mammalia_Primates	5		Enoplea_Trichinellida	11		Mammalia_Artiodactyla	18
Enoplea_Trichinellida	11		Enoplea_Trichinellida	10		Insecta_Lepidoptera	5		Actinopteri_Cyprinodontiformes	10		Mammalia_Rodentia	13
Mammalia_Rodentia	8		Mammalia_Rodentia	6		Insecta_Diptera	4		Insecta_Lepidoptera	9		Actinopteri_Cyprinodontiformes	12
Arachnida_Ixodida	5		Insecta_Hemiptera	6		Insecta_Hymenoptera	3		Insecta_Hemiptera	8		Aves_Passeriformes	9
Insecta_Lepidoptera	4		Insecta_Lepidoptera	5		Insecta_Coleoptera	3		Insecta_Diptera	8		Lepidosauria_Squamata	8
Insecta_Hemiptera	4		Insecta_Coleoptera	4		Actinopteri_Perciformes	3		Insecta_Coleoptera	6		Actinopteri_Cypriniformes	6
Mammalia_Chiroptera	3		Mammalia_Chiroptera	3		Actinopteri_Cyprinodontiformes	3		Actinopteri_Cypriniformes	5		Mammalia_Chiroptera	5
Insecta_Diptera	3		Arachnida_Ixodida	3		Actinopteri_Cypriniformes	3		Sordariomycetes_Hypocreales	4		Aves_Pelecaniformes	5
Insecta_Coleoptera	3		Actinopteri_Cypriniformes	3		Malacostraca_Decapoda	2		Actinopteri_Perciformes	4		Actinopteri_Perciformes	5
Actinopteri_Cyprinodontiformes	2		Sordariomycetes_Hypocreales	2		Insecta_Blattodea	2		Insecta_Blattodea	3		Actinopteri_Acanthomorphata	5
Mammalia_Proboscidea	1		Mammalia_Diprotodontia	2		Arachnida_Trombidiformes	2		Arachnida_Araneae	3		Reptilia_Testudines	4
Mammalia_Perissodactyla	1		Insecta_Diptera	2		Arachnida_Ixodida	2		Actinopteri_Acanthomorphata	3		Aves_Gruiformes	4
Mammalia_Lagomorpha	1		Arachnida_Araneae	2		Arachnida_Araneae	2		Mammalia_Chiroptera	2		Actinopteri_Tetraodontiformes	4
Mammalia_Eulipotyphla	1		Actinopteri_Perciformes	2		Actinopteri_Acanthomorphata	2		Malacostraca_Isopoda	2		Aves_Psittaciformes	3
Mammalia_Diprotodontia	1		Actinopteri_Cyprinodontiformes	2		Monogononta_Ploima	1		Malacostraca_Decapoda	2		Aves_Galliformes	3
Mammalia_Dasyuromorphia	1		Actinopteri_Acanthomorphata	2		Malacostraca_Isopoda	1		Fungi_Microsporidia	2		Aves_Accipitriformes	3
Mammalia_Afrotheria	1		Mammalia_Sirenia	1		Malacostraca_Amphipoda	1		Collembola_Entomobryomorpha	2		Actinopteri_Cichliformes	3
Malacostraca_Decapoda	1		Mammalia_Proboscidea	1		Insecta_Thysanoptera	1		Arachnida_Trombidiformes	2		Reptilia_Crocodylia	2
Lingulata_Lingulida	1		Mammalia_Perissodactyla	1		Hydrozoa_Anthoathecata	1		Actinopteri_Anabantiformes	2		Aves_Strigiformes	2
Insecta_Thysanoptera	1		Mammalia_Lagomorpha	1		Hexanauplia_Siphonostomatoida	1		Sordariomycetes_Glomerellales	1		Aves_Sphenisciformes	2
Arachnida_Araneae	1		Mammalia_Eulipotyphla	1		Hexanauplia_Sessilia	1		Metazoa_Plazocoa	1		Aves_Coraciiformes	2
Anthozoa_Scleractinia	1		Mammalia_Didelphimorphia	1		Fungi_Microsporidia	1		Mammalia_Sirenia	1		Aves_Columbiformes	2
Actinopteri_Tetraodontiformes	1		Mammalia_Dasyuromorphia	1		Cephalopoda_Octopoda	1		Mammalia_Rodentia	1		Aves_Charadriiformes	2
Actinopteri_Acipenseriformes	1		Mammalia_Afrotheria	1		Anthozoa_Alcyonacea	1		Malacostraca_Amphipoda	1		Aves_Anseriformes	2
			Malacostraca_Isopoda	1		Amphibia_Gymnophiona	1		Lingulata_Lingulida	1		Amphibia_Gymnophiona	2
	115		Malacostraca_Decapoda	1		Actinopteri_Siluriformes	1		Leptocardii_Amphioxiformes	1		Actinopteri_Salmoniformes	2
			Leptocardii_Amphioxiformes	1		Actinopteri_Salmoniformes	1		Insecta_Thysanoptera	1		Actinopteri_Beloniformes	2
			Insecta_Hymenoptera	1		Actinopteri_Clupeiformes	1		Hydrozoa_Anthoathecata	1		Actinopteri_Anabantiformes	2
			Hexanauplia_Siphonostomatoida	1		Actinopteri_Anabantiformes	1		Holothuroidea_Aspidochirotida	1		Pezizomycetes_Pezizales	1
			Hexanauplia_Sessilia	1		Actinopteri_Acipenseriformes	1		Hexanauplia_Siphonostomatoida	1		Mammalia_Sirenia	1
			Fungi_Microsporidia	1					Hexanauplia_Sessilia	1		Mammalia_Proboscidea	1
			Chromadorea_Strongylida	1			72		Harpellomycetes_Harpellales	1		Mammalia_Perissodactyla	1
			Actinopteri_Salmoniformes	1					Glomeromycetes_Glomerales	1		Mammalia_Lagomorpha	1
			Actinopteri_Acipenseriformes	1					Eurotiomycetes_Eurotiales	1		Mammalia_Eulipotyphla	1
									Chromadorea_Strongylida	1		Mammalia_Diprotodontia	1
				133					Chromadorea_Rhabditida	1		Mammalia_Didelphimorphia	1
									Cephalopoda_Octopoda	1		Mammalia_Dasyuromorphia	1
									Arachnida_Sarcoptiformes	1		Mammalia_Afrotheria	1
									Arachnida_Ixodida	1		Malacostraca_Isopoda	1
									Anthozoa_Scleractinia	1		Leptocardii_Amphioxiformes	1
									Anthozoa_Actiniaria	1		Insecta_Lepidoptera	1
									Anthozoa_Alcyonacea	1		Insecta_Coleoptera	1
									Amphibia_Gymnophiona	1		Hyperoartia_Petromyzontiformes	1
									Amphibia_Anura	1		Coelacanthimorpha_Coelacanthiformes	1
									Actinopteri_Siluriformes	1		Chondrichthyes_Chimaeriformes	1
									Actinopteri_Salmoniformes	1		Cephalopoda_Octopoda	1
									Actinopteri_Osteoglossiformes	1		Aves_Trogoniformes	1
									Actinopteri_Gonorynchiformes	1		Aves_Tinamiformes	1
									Actinopteri_Clupeiformes	1		Aves_Struthioniformes	1
									Actinopteri_Acipenseriformes	1		Aves_Procellariiformes	1
												Aves_Piciformes	1
										149		Aves_Phoenicopteriformes	1
												Aves_Opisthocomiformes	1
												Aves_Musophagiformes	1
												Aves_Gaviiformes	1
												Aves_Cuculiformes	1
												Aves_Coliiformes	1
												Aves_Cariamiformes	1
												Aves_Caprimulgiformes	1
												Aves_Bucerotiformes	1
												Aves_Apodiformes	1
												Anthozoa_Scleractinia	1
												Amphibia_Anura	1
												Actinopteri_Spariformes	1
												Actinopteri_Siluriformes	1
												Actinopteri_Kurtiformes	1
												Actinopteri_Holocentriformes	1
												Actinopteri_Gymnotiformes	1
												Actinopteri_Gonorynchiformes	1
												Actinopteri_Gobiiformes	1
												Actinopteri_Clupeiformes	1
												Actinopteri_Characiformes	1
												Actinopteri_Carangiformes	1
												Actinopteri_Blenniiformes	1
												Actinopteri_Acipenseriformes	1
													223

## Sheet: disorder_summary
type	number of proteins	nof proteins with other domain	nof proteins with before segment	mean	percent	length	mean other domain	percent other domain	length other domain	mean DDE_Tpn	percent DDE_Tpn	length DDE_Tpn	mean 100 before	percent 100 before	length 100 before
piggybac 1	115	72	99	0.283631	19.156	652.939	0.314289	14.8554	89.3889	0.140892	0.942111	305.67	0.450078	32.508	95.7071
piggybac 1 mammals	76	72	76	0.307758	23.2994	779.803	0.314289	14.8554	89.3889	0.127176	0.251861	349.105	0.444566	29.9182	99.8947
piggybac 2	133	-	124	0.26122	15.712	564.256				0.168841	1.93744	324.97	0.553163	56.2359	97.3952
piggybac 2 mammals	80	-	80	0.264804	17.2427	596.413				0.162049	1.33768	353.4	0.590591	61.8375	100
piggybac 3	72	-	57	0.266186	14.9447	571.319				0.17976	2.18801	292.264	0.500458	45.8111	91.2281
piggybac 3 mammals	5	-	5	0.34486	27.7507	730.8				0.14322	0.05572	359	0.59742	55.2	100
piggybac 4	149	43	136	0.267852	15.3147	647.604	0.134291	0.150037	35.186	0.183837	3.86122	335.409	0.4989	46.6311	95.2868
piggybac 4 mammals	23	23	23	0.278035	18.9536	585.043	0.129152	0	36.5217	0.195865	7.4447	365.391	0.566139	64.0672	99.9565
piggybac 5	223	-	144	0.215616	12.9168	477.982				0.137561	1.30733	353.507	0.667193	77.7027	91.1181
piggybac 5 mammals	89	-	61	0.216066	13.2392	473.674				0.137454	1.3803	356.416	0.672987	78.4504	87.623
setmar	30	-		0.215857	6.56739	431.284				0.264323	7.42442	79.8	0.37002	15.2333	97.9333

## Sheet: disorder_figures
type	full length protein	transposase domain	100 aas before transposase domain			type	percent	percent DDE_Tpn	percent 100 before
piggybac 1	19.156	0.942111	32.508			piggybac 1 mammals	23.2994	0.251861	29.9182
piggybac 2	15.712	1.93744	56.2359			piggybac 2 mammals	17.2427	1.33768	61.8375
piggybac 3	14.9447	2.18801	45.8111			piggybac 3 mammals	27.7507	0.05572	55.2
piggybac 4	15.3147	3.86122	46.6311			piggybac 4 mammals	18.9536	7.4447	64.0672
piggybac 5	12.9168	1.30733	77.7027			piggybac 5 mammals	13.2392	1.3803	78.4504
setmar	6.56739	7.42442	15.2333
