# Supplementary material for: Functional Characterization of the N-Terminal Disordered Region of the piggyBac Transposase
Source: Int J Mol Sci. 2022 Sep 7;23(18):10317. doi: 10.3390/ijms231810317 (PMC9499001; doi:10.3390/ijms231810317)
Supplement: Supplementary file 1 [file ijms-23-10317-s001.zip › Table_S2.xlsx]

## Sheet: Munka1
Cloning primers	Sequence
mPB-hyPB-vector1-For	5'- GTTGGTAGCTCTTGATCCGG
mPB-hyPB-vector1-Rev	5'- CCCATGGTGGCGGCGAATTC
mPB-hyPB-vector2-For	5'- GATCCTGATGATGTGCGACAGCG
mPB-mPB14-mPB73-vector2-Rev	5’- CTACCAGCGGTGGTTTGT
hyPB-vector2-Rev	5'- CCGGATCAAGAGCTACCAAC
mPB-Nter-del-For	5'- TGGAATTCGCCGCCACCATGGGCTCCAAGAGCACCAGGCGGAGCAGGGTG
hyPB-Nter-del-For	5'- TGGAATTCGCCGCCACCATGGGCTCCAAGCCCACCAGGCGGAGCAGGGT
mPB-hyPB-Nter-Rev	5'- CGCTGTCGCACATCATCAGGATCTT
mPB14-mPB73-vector2-For	5'- TCCAAGAGCACCAGGCGGAG
hyPB14-hyPB73-vector2-For	5'- TCCAAGCCCACCAGGCGGAG
hyPB14-hyPB73-vector2-Rev	5'- CTACCAGCGGTGGTTTTT
mPB14-hyPB14-A-For	5'- CCAGTGTGCTGGAATTCGCCGCCACCATGGGCGTCAATCACCCTAGCCATGATCTGAGCAGCAGCGAGACAATCGTGGATGCTGATGAGACAGACCTCCAGCTGG
mPB14-hyPB14-A-Rev	5'- CGCCGTCGATCTCGCCCTTCAGGTTCACCTGGGAGGAGATGGTTTCCTCGTCCACGTTGCAGGTGTCGTGCAGTTCCAGGTCGGACTTCCAGTCCAGCTGGAGGTCTGTCTCATCAGC
mPB14-hyPB14-B-For	5'- CCTGAAGGGCGAGATCGACGGCGTGCCTCTGACCCAGGACAGCATTGGAAGACAGTTCCCCAGCGCCAGCATCCTGTCTGATGTGGAAGGCATCCAATCTGAAATCAGCCTGC
mPB14-B-Rev	5'- GGGCGGACACCCTGCTCCGCCTGGTGCTCTTGGAGTGAGAGGCCTCTCTGCTCTGGTCCTCGCTCTCTTCCCGCAGGCTGATTTCAGATTGGATGC
hyPB14-B-Rev	5'- GGGCGGACACCCTGCTCCGCCTGGTGGGCTTGGAGTGAGAGGCCTCTCTGCTCTGGTCCTCGCTCTCTTCCCGCAGGCTGATTTCAGATTGGATGC
mPB73-hyPB73-A-For	5'- CCAGTGTGCTGGAATTCGCCGCCACCATGGGCTCTGTCGCCACAGCCACCCTGAACATCAAGGACAGCGACCACGGACCTGTGGAAGATATTCAGGAGCGGGCTAGAACCGACAGCTGC
mPB73-hyPB73-A-Rev	5'- GCTGCAGTTGCAGGTGGCTAGAATCGATCACGCCATGGTCCAGCTCGATCTGCTCGTCATCTTCATCCAGTTCCACAGAGCTGCAGCTGTCGGTTCTAGCCCGCTCC
mPB73-hyPB73-B-For	5'- CGATTCTAGCCACCTGCAACTGCAGCTGGACTGGGAGGGCAATCTGGAACTGCCTCAGACATTCAGCATCAGCAAGCACAGCAGCGAGGTGTCCGACACCGGCCAGCTCAGAAGCTCC
mPB73-B-Rev	5'- GGGCGGACACCCTGCTCCGCCTGGTGCTCTTGGAGCTCTCGGGCTCGTCGATGATTTCCACGTTGGAGGAGCTTCTGAGCTGGCCGGTGTCG
hyPB73-B-Rev	5'- GGGCGGACACCCTGCTCCGCCTGGTGGGCTTGGAGCTCTCGGGCTCGTCGATGATTTCCACGTTGGAGGAGCTTCTGAGCTGGCCGGTGTCG
Excision primers
1st round-For	5’- GCGAAAGGGGGATGTGCTGCAAGG
1st round-Rev	5’- TCTTTCCTGCGTTATCCCCTGATTC
2nd round-For	5’- CGATTAAGTTGGGTAACGCCAGGG
2nd round-Rev	5’- CAGCTGGCACGACAGGTTTCCCG
ampicillin-For	5’-TTTGCTCACCCAGAAACGC
ampicillin-Rev	5’-AGTTGGCCGCAGTGTTATCAC
